# Supplementary material for: Antioxidant, Anti‐inflammatory, Analgesic, and Antiarthritic Potentialities of Methanolic Extract of Fruit Husk of Nypa fruticans Wurmb, Established by In Silico Analysis
Source: Biomed Res Int. 2026 Apr 15;2026:8861594. doi: 10.1155/bmri/8861594 (PMC13082471; doi:10.1155/bmri/8861594)
Supplement: Supplementary file 2 — Supporting Information 2 File S2: Results of biological tests. [file BMRI-2026-8861594-s003.xlsx]

## Sheet: Antiartritic
Anti arthritic
Dose(100)	Diclofenac sodium	MNF		Dose(200)	Diclofenac sodium	MNF			Dose(300)	Diclofenac sodium	MNF		Dose(400)	Diclofenac sodium	MNF		Dose(500)	Diclofenac sodium	MNF
1	74.11	58.66		1	78.11	61.28			1	83.56	69.13		1	88.91	71.25		1	92.88	73.35
2	70.58	62.44		2	79.04	61.87			2	85.34	67.34		2	89.77	72.43		2	91.77	75.43
3	72.76	60.34		3	79.09	63.88			3	84.49	68.56		3	91.68	73.11		3	93.68	74.11
Avg	72.4833	60.48		Avg	78.7467	62.3433			Avg	84.4633	68.3433		Avg	90.12	72.2633		Avg	92.7767	74.2967
St	1.78119	1.89388		St	0.551936	1.3631			St	0.8903	0.914458		St	1.41778	0.941134		St	0.959184	1.05249
calculated P value		0.00134701		calculated P value		0.000646301			calculated P value		2.59833e-05		calculated P value		0.00014341		calculated P value		2.48608e-05
estimated		P<0.0001		estimated		P<0.0001			estimated		P<0.0001		estimated		P<0.0001		estimated		P<0.0001
									Absorption
									Balnk	0.589		Diclofenac sodium				Avg	Std					Avg	Std
												100	0.173	0.175	0.17	0.172667	0.00251661		70.63	70.29	71.14	70.6867	0.427824
												200	0.156	0.149	0.145	0.15	0.00556776		73.51	74.7	75.38	74.53	0.94652
												300	0.138	0.132	0.128	0.132667	0.00503322		76.57	77.59	78.27	77.4767	0.855648
												400	0.112	0.11	0.108	0.11	0.002		80.98	81.32	81.66	81.32	0.34
												500	0.045	0.038	0.02	0.0343333	0.012897		92.36	93.38	96.6	94.1133	2.21308
												MNF				Avg	Std
												100	0.42	0.415	0.41	0.415	0.005		28.69	29.54	30.39	29.54	0.85
												200	0.398	0.385	0.38	0.387667	0.00929157		32.42	34.63	35.48	34.1767	1.57957
												300	0.365	0.359	0.355	0.359667	0.00503322		38.03	39.05	39.72	38.9333	0.851019
												400	0.188	0.179	0.174	0.180333	0.0070946		68.08	69.61	70.46	69.3833	1.20608
												500	0.078	0.072	0.085	0.0783333	0.00650641		86.76	87.77	85.57	86.7	1.10123
Two-way ANOVA tests followed by post-hoc comparisons was done for the statistical analysis where the significance levels are as followed- ****= p < 0.0001, which means results are extremely significant when the standard and MNF extracts were compared.

## Sheet: Ferric
DPPH
																	Std					MNF
															20	40	60	80	100		20	40	60	80	100
													Blank	0.35	0.182	0.138	0.125	0.099	0.0461		0.199	0.16	0.129	0.11	0.092
														0.39	0.19	0.142	0.12	0.102	0.0465		0.194	0.149	0.13	0.108	0.101
														0.4	0.188	0.135	0.119	0.092	0.0462		0.2	0.155	0.131	0.105	0.04049
													Avg	0.38	0.186667	0.138333	0.121333	0.0976667	0.0462667		0.197667	0.154667	0.13	0.107667	0.07783
					Concentration	Ascorbic acid	MNF								0.00416333	0.00351188	0.00321455	0.0051316	0.000208167		0.00321455	0.00550757	0.001	0.00251661	0.032649
					0	0	0							%	50.79	63.68	68.17	74.47	87.89	%	48.16	59.47	65.79	71.84	79.74
					20	50.79	48.16
					40	63.68	59.47
					60	68.17	65.79										IC50 STD	39.8
					80	74.47	71.84										IC50 MHNS	43.87
					100	87.89	79.74
																		IC50 STD	35.67
																		IC50 MPT	72.2
																		IC50 EPT	70
																		IC50 CPT	39.89

## Sheet: HRBC
														1000	2000	3000	4000	5000		1000	2000	3000	4000	5000
													MNF	1.528	1.35	1.25	1.089	0.985	MNF	85.89	65.45	52.07	32.48	19.83
														1.532	1.38	1.3	1.072	0.98		87.51	68.91	59.12	31.21	19.95
														1.538	1.401	1.28	1.093	0.97		86.42	69.82	55.15	32.48	17.57
Sample	% Hemolysis								1000	2000	3000	4000	5000							86.6067	68.06	55.4467	32.0567	19.1167
	Concentration(μg/mL)							Diclofenac	1.566	1.423	1.32	1.12	1.025							0.825974	2.30567	3.53435	0.733235	1.3408
	1000	2000	3000	4000	5000				1.54	1.41	1.325	1.118	1.032
Standard (Indomethacin)	89.28±1.08 (ns)	73.01±0.38*	61.73±1.00**	36.61±0.31(ns)	25.69±0.87**				1.558	1.43	1.34	1.128	1.04
MNF	86.61±0.82	68.06±2.31	55.45±3.53	32.06±0.73	19.11±1.34				1.55467	1.421	1.32833	1.122	1.03233						1000	2000	3000	4000	5000
Sample	% Protection								0.0133167	0.0101489	0.0104083	0.0052915	0.00494975					Diclofenac	90.51	73.11	60.58	36.25	24.69
	Concentration(μg/mL)																		88.49	72.58	62.18	36.84	26.31
	1000	2000	3000	4000	5000														88.85	73.33	62.42	36.73	26.06
Standard (Indomethacin)	13.39±0.83	32.35±2.99	44.55±3.53	67.94±0.74	80.88±1.33														89.2833	73.0067	61.7267	36.6067	25.6867
MNF	10.71±0.07(ns)	26.99±0.39*	38.27±1.00**	63.39±0.31(ns)	74.63±0.84**														1.07747	0.38553	1.00027	0.313741	0.872143
							1000	2000	3000	4000	5000			1000	2000	3000	4000	5000
						Diclofenac	14.11	35.77	47.93	67.52	80.17		MNF	9.49	26.88	39.42	63.75	75.3
							12.48	31.09	40.88	68.79	80.05			11.5	27.42	37.82	63.16	73.68
							13.57	30.18	44.85	67.51	82.42			11.15	26.67	37.57	63.27	74.91
							13.3867	32.3467	44.5533	67.94	80.88			10.7133	26.99	38.27	63.3933	74.63
							0.830321	2.99941	3.53435	0.736139	1.33503			1.07379	0.386911	1.00374	0.313741	0.845518
Two-way ANOVA tests followed by post-hoc comparisons was done for the statistical analysis where the significance levels are as followed- ns = not significant ,* = p <0.05, ** = p < 0.01.

## Sheet: carrageenan
1st	1	2	3	4	5	6	Avg	STD		2nd	1	2	3	4	5	6	Avg	STD
Control	0.18	0.17	0.17	0.18	0.19	0.18	0.178333	0.00752773		Control	0.2	0.19	0.2	0.2	0.21	0.22	0.203333	0.010328
Standard	0.1	0.11	0.11	0.11	0.09	0.09	0.101667	0.00983192	0.4382	Standard	0.08	0.08	0.07	0.07	0.07	0.08	0.075	0.00547723	0.6305
MNF200	0.16	0.15	0.15	0.16	0.17	0.15	0.156667	0.00816497	0.1236	MNF 200	0.15	0.15	0.14	0.13	0.13	0.14	0.14	0.00894427	0.3103
MNF400	0.13	0.14	0.13	0.14	0.14	0.13	0.135	0.00547723	0.2416	MNF400	0.11	0.11	0.11	0.11	0.12	0.11	0.111667	0.00408248	0.4532
MNF600	0.12	0.12	0.12	0.11	0.12	0.12	0.118333	0.00408248	0.3371	MNF600	0.1	0.08	0.09	0.1	0.1	0.1	0.095	0.0083666	0.532
3rd	1	2	3	4	5	6	Avg	STD		4th	1	2	3	4	5	6	Avg	STD
Control	0.46	0.48	0.46	0.44	0.47	0.48	0.465	0.0151658		Control	0.49	0.5	0.49	0.5	0.49	0.5	0.495	0.00547723
Standard	0.08	0.07	0.07	0.07	0.07	0.07	0.0716667	0.00408248	0.843	Standard	0.04	0.04	0.04	0.03	0.03	0.04	0.0366667	0.00516398	0.9273
MNF 200	0.14	0.13	0.14	0.13	0.13	0.14	0.135	0.00547723	0.7097	MNF200	0.11	0.1	0.11	0.1	0.09	0.1	0.101667	0.00752773	0.7959
MNF400	0.1	0.11	0.11	0.11	0.1	0.11	0.106667	0.00516398	0.772	MNF400	0.09	0.08	0.1	0.1	0.08	0.08	0.0883333	0.00983192	0.8222
MNF600	0.09	0.08	0.09	0.1	0.09	0.09	0.09	0.00632456	0.8064	MNF600	0.06	0.06	0.05	0.05	0.05	0.05	0.0533333	0.00516398	0.8929
5th	1	2	3	4	5	6	Avg	STD
Control	0.2	0.19	0.19	0.2	0.19	0.19	0.193333	0.00516398
Standard	0.02	0.01	0.01	0.02	0.01	0.01	0.0133333	0.00516398	0.9373
MNF200	0.06	0.08	0.07	0.06	0.07	0.07	0.0683333	0.00752773	0.6476
MNF400	0.05	0.05	0.05	0.05	0.04	0.04	0.0466667	0.00516398	0.7927
MNF600	0.03	0.03	0.03	0.03	0.04	0.03	0.0316667	0.00408248	0.8549
							Treatments	Mean edema volume (mL) and inhibition (%)
								1h	2h	3h	4h	5h
							Control	0.178±0.007	0.203±0.010	0.465±0.015	0.495±0.005	0.193±0.005
							Diclofenac Na	0.101±0.009(43.82%)**	0.075±0.005(63.05%)**	0.071±0.004(84.30%)*	0.036±0.005(92.73%)*	0.013±0.005(93.73%)*
							MNF 200	0.156±0.008(12.36%)*	0.140±0.008(31.03%)*	0.135±0.005(70.97%)	0.101±0.007(79.59%)*	0.068±0.007(64.76%)*
							MNF400	0.135±0.005(24.16%)*	0.111±0.004(45.32%)	0.106±0.005(77.20%)*	0.088±0.009(82.22%)**	0.048±0.005(79.27%)
							MNF600	0.118±0.004(33.71%)**	0.095±0.008(52.20%)**	0.09±0.006(80.64%)**	0.053±0.005(89.29%)**	0.031±0.004(85%49)**

## Sheet: Protein
							Blank=0.656
				100										200
No.	Diclofenac sodium	MNF		Std	MNF					No.	Diclofenac sodium	MHNS		Std	MNF
1	84.76	64.63		0.756	0.888					1	88.17	67.38		0.744	0.87
2	86.43	63.57		0.745	0.895					2	87.19	66.92		0.74	0.873
3	84.15	62.65		0.76	0.901					3	85.67	66.16		0.75	0.878
Avg	85.1133	63.6167								Avg	87.01	66.82
St	1.18035	0.990825								St	1.25968	0.616117
				300										400
No.	Diclofenac sodium	MNF		Std	MNF					No.	Diclofenac sodium	MNF		Std	MNF
1	88.57	73.47		0.731	0.83					1	91.46	85.82		0.71	0.749
2	87.5	70.57		0.738	0.849					2	92.07	86.89		0.708	0.742
3	87.04	70.12		0.741	0.852					3	93.44	87.04		0.699	0.741
Avg	87.7033	71.3867								Avg	92.3233	86.5833
St	0.785005	1.8182								St	1.01402	0.665307
												500
								No.	Diclofenac sodium	MNF		Std	MNF
								1	94.82	88.87		0.69	0.729
								2	94.66	88.41		0.691	0.732
								3	94.82	89.02		0.69	0.728
								Avg	94.7667	88.7667
								St	0.092376	0.317857
			Sample	% of Inhibition
				Concentration(μg/ml)
				100	200	300	400	500
			Diclofenac sodium	85.11±1.18	87.01±1.26	83.70±0.78	92.32±1.01	94.77±0.09**
			MNF	63.61±0.99**	66.82±0.66**	71.39±1.82**	86.58±0.66**	88.77±0.31**
Here, data are presented as mean ± SD (n = 3) and Two-way ANOVA tests followed by post-hoc comparisons was done for the statistical analysis where the significance levels are as followed- ns = not significant (p > 0.05), * = p <0.05, ** = p < 0.01.

## Sheet: TPC
									Concentration of sample mg/mL=0.1				slope=0.009
									weight of dry extract in gm/ml=0.0001 (m)				C=-0.096
									Volume of exrtract=0.5 ml
					Concentration	Gallic acid
					10	0.008
					20	0.098
					40	0.248
					60	0.388
					80	0.685
					100	0.801
				sample	Absorbance (y)		x=y-c/m (µg/mL)	x/1000 (mg/mL)=C		A=cv/m (mgGAE/gm extract)	Mean	STD	Result
				Control	0.018
				MNF	0.227		35	0.035		175
					0.229		36.11	0.03611		180.55	179.433	3.99385	179.43±3.99
					0.233		36.55	0.03655		182.75

## Sheet: TFC
					Concentration	Quarcetin
					10	0.0645
					20	0.199
					40	0.628
					60	1.243
					80	1.834
					100	2.643
										Concentration of sample mg/mL=1
										weight of dry extract in gm/ml=0.001 (m)
										Volume of exrtract=2 ml (v)						slope=0.0286
																C=-0.3738
				Sample	Absorbance (y)		x=y-c/m (µg/mL)	x/1000 © (mg/ml)		A=cv/m (mgQE/g extract)	Mean	STD	Result
				Control	0.088
				MNF	2.214		90.48	0.09048		180.96
					2.239		91.36	0.09136		182.72	181.687	0.919203	181.69±0.92
					2.22		90.69	0.09069		181.38

## Sheet: TTC
					Concentration	Tannic acid
					10	0.098
					20	0.176
					40	0.296
					60	0.378
					80	0.476
					100	0.568
			Concentration of sample mg/mL=1				slope=0.051
			weight of dry extract in gm/ml=0.001 (m)				C=0.689
			Volume of exrtract=1 ml
	sample	Absorbance (y)		x=y-c/m (µg/mL)	x/1000 (mg/mL)=C		A=cv/m (mgTAE/gm extract)	Mean	STD	Result
	Control	0.075
	MNF	2.178		29.196	0.029196		29.196
		2.167		28.98	0.02898		28.98	29.248	0.297429	29.25±0.29
		2.197		29.568	0.029568		29.568

## Sheet: DPPH
DPPH
																	Std					MHNS
															20	40	60	80	100		20	40	60	80	100
													Blank	0.42	0.192	0.142	0.117	0.092	0.041		0.201	0.15	0.121	0.099	0.06
														0.421	0.19	0.1345	0.118	0.093	0.041		0.202	0.149	0.123	0.102	0.0574
														0.419	0.19	0.141	0.109	0.093	0.04		0.204	0.152	0.123	0.103	0.045
													Avg	0.42	0.190667	0.139167	0.114667	0.0926667	0.0406667		0.202333	0.150333	0.122333	0.101333	0.0541333
					Concentration	Ascorbic acid	MNF								0.0011547	0.00407226	0.00493288	0.00057735	0.00057735	#DIV/0!	0.00152753	0.00152753	0.0011547	0.00208167	0.00801582
					0	0	0							%	54.52	66.9	72.62	78.57	90.48	%	52.14	64.42	70.95	75.95	87.14
					20	54.52	52.14
					40	66.9	64.42
					60	72.62	70.95										IC50 STD	36.05.
					80	78.57	75.95										IC50 MNF	38.51
					100	90.48	87.14
																		IC50 STD	35.67
																		IC50 MPT	72.2
																		IC50 EPT	70
																		IC50 CPT	39.89

## Sheet: Antinflammatory
			Change in Edema Volume (mL) Mean ± SEM
			Treatment group	0hr	1 hr	2 hr	3 hr									0 hr
			Control	0.57±0.01	0.55±0.04	0.57±0.02	0.62±0.04										1	2	3	4	5	6	Avg	STD
			Indomethacine	0.52±0.02	0.23±0.03	0.29±0.02	0.23±0.00									Control	0.58	0.56	0.56	0.58	0.57	0.55	0.566667	0.0121106
			MNF 200	0.46±0.03	0.42±0.02	0.39±0.01	0.36±0.03									Indomethacine	0.52	0.49	0.52	0.53	0.54	0.55	0.525	0.0207364
			MNF400	0.51±0.03	0.35±0.01	0.32±0.02	0.29±0.02									MHNS 200	0.44	0.47	0.53	0.46	0.47	0.43	0.466667	0.0350238
			MNF600	0.43±0.03	0.31±0.00	0.28±0.01	0.26±0.03									MHNS 400	0.48	0.43	0.45	0.42	0.44	0.41	0.438333	0.0248328
																MHNS 600	0.5	0.5	0.51	0.52	0.48	0.56	0.511667	0.0271416
																1 hr
																	1	2	3	4	5	6	Avg	STD
	2 hr			2 hr												Control	0.51	0.56	0.56	0.56	0.59	0.52	0.55	0.0296648
		1	2	3	4	5	6	Avg	STD							Indomethacine	0.3	0.29	0.28	0.31	0.31	0.3	0.298333	0.0116905
	Control	0.55	0.58	0.58	0.58	0.58	0.6	0.578333	0.0160208							MHNS 200	0.41	0.44	0.41	0.39	0.41	0.44	0.416667	0.0196638
	Indomethacine	0.25	0.26	0.25	0.23	0.19	0.2	0.23	0.0289828							MHNS 400	0.35	0.36	0.37	0.32	0.37	0.35	0.353333	0.018619
	MNF 200	0.39	0.38	0.41	0.41	0.38	0.38	0.391667	0.0147196							MHNS 600	0.3	0.31	0.31	0.31	0.31	0.33	0.311667	0.00983192
	MNF400	0.32	0.31	0.32	0.36	0.33	0.31	0.325	0.0187083
	MNF600	0.29	0.28	0.27	0.29	0.28	0.27	0.28	0.00894427
	3 hr			3 hr
		1	2	3	4	5	6	Avg	STD
	Control	0.62	0.59	0.63	0.69	0.66	0.58	0.628333	0.0416733
	Indomethacine	0.22	0.24	0.23	0.24	0.24	0.23	0.233333	0.00816497
	MNF 200	0.36	0.37	0.32	0.4	0.35	0.39	0.365	0.0288097
	MNF400	0.31	0.29	0.28	0.28	0.3	0.33	0.298333	0.0194079
	MNF600	0.26	0.21	0.28	0.27	0.27	0.28	0.261667	0.0263944
		Treatment	Mean edema volume (ml) and inhibition (%)
			1h	2h	3h	4h	5h
		Control	0.178±0.007	0.203±0.010	0.465±0.015	0.495±0.005	0.193±0.005
		Diclofenac Na	0.101±0.009(43.82%)**	0.075±0.005(63.05%)**	0.071±0.004(84.30%)*	0.036±0.005(92.73%)*	0.013±0.005(93.73%)*
		MNF 200	0.156±0.008(12.36%)*	0.140±0.008(31.03%)*	0.135±0.005(70.97%)	0.101±0.007(79.59%)*	0.068±0.007(64.76%)*
		MNF 400	0.135±0.005(24.16%)*	0.111±0.004(45.32%)	0.106±0.005(77.20%)*	0.088±0.009(82.22%)**	0.048±0.005(79.27%)
		MNF 600	0.118±0.004(33.71%)**	0.095±0.008(52.20%)**	0.09±0.006(80.64%)**	0.053±0.005(89.29%)**	0.031±0.004(85.49%)**
	Note: * (p < 0.05), ∗∗ (p < 0.01) denote a significant reduction in paw edema volume relative to the control value for the corresponding time interval (One Way ANOVA for multiple comparisons followed by Dunnett's test)

[truncated: 2 more sheets: Actic acid induced analgesic, Formalin]
