# Supplementary material for: Antioxidant, Anti‐inflammatory, Analgesic, and Antiarthritic Potentialities of Methanolic Extract of Fruit Husk of Nypa fruticans Wurmb, Established by In Silico Analysis
Source: Biomed Res Int. 2026 Apr 15;2026:8861594. doi: 10.1155/bmri/8861594 (PMC13082471; doi:10.1155/bmri/8861594)
Supplement: Supplementary file 3 — Supporting Information 3 File S3: Results of MD simulation study. [file BMRI-2026-8861594-s002.xlsx]

## Sheet: RMSD
Time [ns]	1S1P_SL18	1XAN_C33	COX2_C18
0	0.425	0.43	0.532
0.25	1.183	1.138	1.557
0.5	1.165	1.186	1.537
0.75	1.19	1.292	1.657
1	1.222	1.456	1.741
1.25	1.065	1.226	1.568
1.5	1.036	1.319	1.535
1.75	0.988	1.316	1.872
2	1.097	1.428	1.683
2.25	1.134	2.094	1.637
2.5	1.111	1.903	1.517
2.75	1.144	1.709	1.614
3	1.203	1.986	1.563
3.25	1.086	1.97	1.548
3.5	1.141	1.983	1.621
3.75	1.313	1.966	1.707
4	1.276	1.851	1.609
4.25	1.238	1.595	1.684
4.5	1.164	1.528	1.645
4.75	1.123	1.466	1.777
5	1.191	1.661	1.65
5.25	1.266	1.205	1.543
5.5	1.012	1.347	1.476
5.75	1.249	1.016	1.698
6	1.225	1.339	1.503
6.25	1.266	1.555	1.524
6.5	1.154	1.361	1.559
6.75	1.239	1.555	1.605
7	1.259	1.556	1.611
7.25	1.067	1.575	1.541
7.5	1.214	1.703	1.563
7.75	1.042	1.618	1.442
8	1.272	1.419	1.478
8.25	1.171	1.25	1.564
8.5	1.117	1.358	1.702
8.75	1.1	1.35	1.647
9	1.208	1.225	1.677
9.25	1.274	1.732	1.532
9.5	1.258	1.729	1.661
9.75	1.348	1.679	1.623
10	1.253	1.412	1.786
10.25	1.351	1.605	1.69
10.5	1.303	1.421	1.637
10.75	1.41	1.57	1.594
11	1.283	1.521	1.737
11.25	1.278	1.826	1.697
11.5	1.127	1.655	1.765
11.75	1.294	1.624	1.689
12	1.072	1.483	1.78
12.25	1.256	1.502	1.746
12.5	1.251	1.753	1.77
12.75	1.327	1.793	1.829
13	1.271	1.645	1.823
13.25	1.303	1.589	1.729
13.5	1.189	1.472	1.743
13.75	1.309	1.306	1.797
14	1.231	1.432	1.835
14.25	1.239	1.394	1.684
14.5	1.175	1.488	1.843
14.75	1.268	1.506	1.884
15	1.302	1.363	1.896
15.25	1.203	1.742	1.961
15.5	1.2	1.505	1.927
15.75	1.105	1.782	1.766
16	1.314	1.65	1.772
16.25	1.286	1.506	1.774
16.5	1.249	1.611	1.761
16.75	1.292	1.603	1.742
17	1.226	1.408	1.734
17.25	1.357	1.489	1.738
17.5	1.253	1.613	1.8
17.75	1.233	1.59	1.904
18	1.221	1.772	1.719
18.25	1.218	1.625	1.883
18.5	1.295	1.619	1.765
18.75	1.119	1.646	1.716
19	1.272	1.384	1.893
19.25	1.219	1.432	1.904
19.5	1.227	1.579	1.637
19.75	1.261	1.75	1.668
20	1.281	1.488	1.871
20.25	1.145	1.557	1.641
20.5	1.275	1.504	1.616
20.75	1.138	1.665	1.606
21	1.122	1.523	1.813
21.25	1.239	1.535	1.813
21.5	1.178	1.59	1.899
21.75	1.272	1.973	1.953
22	1.189	2.182	1.808
22.25	1.146	1.878	1.76
22.5	1.324	1.809	1.709
22.75	1.255	1.741	1.693
23	1.202	1.881	1.72
23.25	1.334	2.232	1.856
23.5	1.255	2.109	1.681
23.75	1.337	1.826	1.776
24	1.276	1.591	1.836
24.25	1.199	1.341	1.8
24.5	1.437	1.557	1.687
24.75	1.187	1.654	1.679
25	1.369	1.678	1.778
25.25	1.223	1.682	1.736
25.5	1.17	1.381	1.86
25.75	1.274	1.462	1.93
26	1.188	1.757	1.865
26.25	1.289	1.662	1.898
26.5	1.212	1.488	1.93
26.75	1.261	1.502	1.835
27	1.146	1.668	1.863
27.25	1.178	1.332	1.755
27.5	1.307	1.622	1.769
27.75	1.255	1.324	1.823
28	1.239	1.436	1.696
28.25	1.226	1.375	1.71
28.5	1.327	1.624	1.862
28.75	1.272	1.776	1.858
29	1.28	1.72	1.775
29.25	1.362	1.67	2.068
29.5	1.369	2.065	1.954
29.75	1.298	2.289	1.949
30	1.317	2.364	2.199
30.25	1.314	2.205	2.127
30.5	1.263	2.343	1.891
30.75	1.262	2.303	2.087
31	1.328	2.171	1.93
31.25	1.52	2.043	1.978
31.5	1.392	1.848	2.024
31.75	1.213	1.959	1.729
32	1.353	1.837	1.901
32.25	1.309	1.854	1.913
32.5	1.302	1.759	2.05
32.75	1.359	1.907	2.096
33	1.413	2.025	2.039
33.25	1.163	2.002	1.943
33.5	1.1	1.732	1.791
33.75	1.354	1.899	1.924
34	1.188	1.913	1.876
34.25	1.247	1.695	1.871
34.5	1.26	1.753	1.992
34.75	1.265	1.892	2.005
35	1.35	1.818	2.078
35.25	1.259	1.559	2.152
35.5	1.212	1.657	2.127
35.75	1.392	1.845	1.996
36	1.147	1.734	1.903
36.25	1.296	1.675	1.909
36.5	1.297	1.607	1.924
36.75	1.283	1.75	2.001
37	1.309	1.765	2.051
37.25	1.162	1.934	1.85
37.5	1.227	1.841	1.797
37.75	1.38	1.803	1.855
38	1.273	1.816	1.893
38.25	1.33	1.783	1.854
38.5	1.337	2.001	1.729
38.75	1.154	2.713	1.723
39	1.171	2.266	1.769
39.25	1.233	2.155	1.891
39.5	1.177	2.458	1.896
39.75	1.234	2.172	1.875
40	1.3	1.985	1.914
40.25	1.176	2.214	1.813
40.5	1.363	2.658	1.757
40.75	1.27	2.104	1.835
41	1.207	2.612	1.727
41.25	1.141	2.518	1.869
41.5	1.262	2.16	1.982
41.75	1.237	2.265	1.941
42	1.271	2.46	1.784
42.25	1.242	2.328	1.95
42.5	1.336	2.084	1.917
42.75	1.133	2.055	1.977
43	1.391	2.135	2.013
43.25	1.39	2.054	1.863
43.5	1.305	1.864	1.831
43.75	1.085	1.827	1.993
44	1.122	1.839	2.047
44.25	1.149	2.056	1.843
44.5	1.219	1.871	1.726
44.75	1.177	1.828	1.829
45	1.094	2.011	1.686
45.25	1.178	2.321	1.761
45.5	1.197	2.154	1.734
45.75	1.341	2.256	1.945
46	1.336	2.05	1.893
46.25	1.221	1.924	1.839
46.5	1.279	2.236	1.856
46.75	1.174	2.384	1.813
47	1.169	2.214	1.748
47.25	1.332	2.182	1.97
47.5	1.242	2.36	1.909
47.75	1.167	2.038	1.844
48	1.466	1.886	1.949
48.25	1.229	2.05	1.843
48.5	1.123	1.906	2.153
48.75	1.325	2.281	1.869
49	1.255	1.939	1.998
49.25	1.107	1.898	1.905
49.5	1.209	1.741	1.932
49.75	1.365	1.911	1.825
50	1.203	1.811	1.753
50.25	1.191	2.138	1.913
50.5	1.119	1.794	1.925
50.75	1.145	1.87	1.949
51	1.093	1.825	2.059
51.25	1.156	1.995	2.091
51.5	1.147	2.114	1.896
51.75	1.152	1.884	1.815
52	1.103	1.864	2.119
52.25	1.201	1.972	1.919
52.5	1.128	1.871	2.034
52.75	1.34	1.659	1.943
53	1.451	1.945	1.856
53.25	1.169	1.634	1.971
53.5	1.254	1.825	1.888
53.75	1.203	1.91	1.916
54	1.207	2.077	2.054
54.25	1.267	1.898	1.803
54.5	1.442	1.931	1.862
54.75	1.378	1.832	1.965
55	1.469	1.747	1.827
55.25	1.26	1.771	1.817
55.5	1.4	1.912	2.17
55.75	1.256	1.791	1.89
56	1.504	2.021	2.096
56.25	1.441	2.319	1.919
56.5	1.533	2.087	1.991
56.75	1.461	2.281	2.02
57	1.417	2.06	1.89
57.25	1.442	1.987	2.02
57.5	1.347	2.153	1.96
57.75	1.57	2.001	1.86
58	1.398	1.885	1.905
58.25	1.625	2.09	1.835
58.5	1.164	1.959	1.733
58.75	1.291	1.778	1.903
59	1.481	1.868	1.916
59.25	1.468	2.042	1.816
59.5	1.434	1.749	1.726
59.75	1.543	2.08	1.826
60	1.428	2.007	1.792
60.25	1.411	1.813	1.891
60.5	1.518	1.947	1.84
60.75	1.518	1.872	1.8
61	1.45	2	1.709
61.25	1.423	1.67	1.771
61.5	1.499	1.972	1.773
61.75	1.566	1.853	1.769
62	1.396	1.865	1.778
62.25	1.485	1.737	1.869
62.5	1.385	1.934	1.927
62.75	1.499	1.81	1.919
63	1.515	1.867	1.983
63.25	1.509	1.84	1.932
63.5	1.53	1.75	1.85
63.75	1.386	1.804	1.796
64	1.358	1.756	1.91
64.25	1.391	1.989	1.823
64.5	1.488	1.913	1.923
64.75	1.423	1.86	2.074
65	1.42	1.766	1.783
65.25	1.28	1.994	1.839
65.5	1.392	1.807	2.017
65.75	1.323	2.099	1.85
66	1.266	1.833	1.863
66.25	1.246	1.853	1.786
66.5	1.25	1.871	1.838
66.75	1.307	1.925	1.835
67	1.212	1.789	1.979
67.25	1.333	1.765	1.727
67.5	1.314	1.719	1.893
67.75	1.419	1.699	1.783
68	1.175	1.859	1.752
68.25	1.297	1.732	1.825
68.5	1.29	1.745	1.847
68.75	1.395	1.833	1.828
69	1.342	1.72	1.761
69.25	1.365	1.838	1.854
69.5	1.341	1.765	1.869
69.75	1.354	1.791	1.935
70	1.393	1.83	1.936
70.25	1.229	1.643	1.942
70.5	1.348	1.855	1.777
70.75	1.232	1.974	1.838
71	1.321	2.028	1.758
71.25	1.206	1.841	1.74
71.5	1.304	1.889	1.897
71.75	1.19	1.843	1.79
72	1.276	1.87	1.852
72.25	1.469	1.99	1.784
72.5	1.476	1.864	1.772
72.75	1.333	1.831	1.819
73	1.445	1.665	2.059
73.25	1.228	1.774	1.893
73.5	1.417	1.749	1.788
73.75	1.342	1.709	1.805
74	1.385	1.917	1.8
74.25	1.374	1.931	1.881
74.5	1.277	1.904	1.905
74.75	1.492	1.909	1.94
75	1.412	1.892	1.871
75.25	1.316	1.73	2.091
75.5	1.313	1.974	1.848
75.75	1.372	1.81	1.847
76	1.252	1.76	1.974
76.25	1.339	1.678	2.144
76.5	1.245	1.812	1.951
76.75	1.177	1.857	2.079
77	1.214	1.863	1.952
77.25	1.242	1.765	1.804
77.5	1.196	1.831	1.908
77.75	1.322	1.823	1.926
78	1.287	1.87	1.842
78.25	1.223	1.835	1.962
78.5	1.351	1.872	2.055
78.75	1.312	1.895	2.099
79	1.361	2.016	2.136
79.25	1.31	1.878	2.021
79.5	1.337	1.902	1.842
79.75	1.315	2.183	1.917
80	1.378	1.918	1.95
80.25	1.359	1.87	1.897
80.5	1.396	1.821	1.945
80.75	1.474	1.908	2.103
81	1.415	1.811	2.007
81.25	1.548	2.037	2.126
81.5	1.516	2.113	1.999
81.75	1.392	1.967	1.97
82	1.461	1.922	1.961
82.25	1.247	1.933	2.011
82.5	1.338	1.84	1.991
82.75	1.545	1.89	1.922
83	1.359	1.781	1.905
83.25	1.442	1.929	2.089
83.5	1.373	1.787	2.047
83.75	1.341	1.888	1.937
84	1.23	1.992	1.954
84.25	1.531	1.879	1.878
84.5	1.523	1.986	1.983
84.75	1.459	1.943	1.957
85	1.406	2.092	1.989
85.25	1.347	2.047	1.919
85.5	1.438	2.201	1.914
85.75	1.309	1.967	2.055
86	1.532	2.1	1.977
86.25	1.298	1.925	2.067
86.5	1.374	2.137	1.856
86.75	1.381	1.903	1.937
87	1.232	2.033	1.923
87.25	1.311	2.015	1.977
87.5	1.237	2.051	1.824
87.75	1.064	2.036	1.819
88	1.257	2.03	1.902
88.25	1.25	1.868	1.951
88.5	1.504	2.124	1.911
88.75	1.278	1.971	1.719
89	1.406	1.903	1.876
89.25	1.652	1.975	2.022
89.5	1.696	1.924	2.108
89.75	1.579	1.882	2.061
90	1.608	2.064	1.997
90.25	1.425	1.837	2.07
90.5	1.652	2.132	1.966
90.75	1.52	2.257	1.894
91	1.48	2.161	1.899
91.25	1.285	2.192	1.973
91.5	1.3	2.207	1.931
91.75	1.151	2.159	1.867
92	1.266	2.127	1.949
92.25	1.271	2.239	1.887
92.5	1.333	2.082	1.935
92.75	1.31	2.3	1.858
93	1.27	2.117	1.84
93.25	1.295	2.086	1.853
93.5	1.347	2.114	1.951
93.75	1.369	1.999	2.03
94	1.358	2.18	2.025
94.25	1.414	2.112	2.074
94.5	1.276	2.179	1.953
94.75	1.342	2.141	1.872
95	1.326	2.221	1.974
95.25	1.257	2.118	1.835
95.5	1.346	2.228	1.831
95.75	1.213	2.034	1.984
96	1.331	2.18	1.907
96.25	1.154	1.979	2.039
96.5	1.196	2.242	2.078
96.75	1.295	2.919	2.11
97	1.325	2.498	2.007
97.25	1.255	2.62	2.25
97.5	1.324	2.045	2.169
97.75	1.184	2.07	2.018
98	1.241	1.865	2.009
98.25	1.189	1.904	2.121
98.5	1.128	2.065	1.915
98.75	1.166	2.246	1.985
99	1.206	2.119	1.895
99.25	1.222	2.108	2.109
99.5	1.289	2.337	2.1
99.75	1.238	2.285	2.126
100	1.282	2.368	2.09
Mean	1.29	1.859	1.86
Min	0.425	0.43	0.532
Max	1.696	2.919	2.25

## Sheet: RG
Time [ns]	1S1P_SL18	1XAN_C33	COX2_C18
0	18.943	24.204	31.442
0.25	19.254	24.323	31.896
0.5	19.233	24.289	31.832
0.75	19.301	24.348	31.83
1	19.219	24.223	31.712
1.25	19.16	24.295	31.786
1.5	19.17	24.216	31.739
1.75	19.153	24.324	31.866
2	19.128	24.328	31.704
2.25	19.191	24.486	31.721
2.5	19.189	24.426	31.653
2.75	19.24	24.488	31.66
3	19.229	24.531	31.728
3.25	19.22	24.599	31.715
3.5	19.202	24.505	31.801
3.75	19.174	24.417	31.854
4	19.297	24.609	31.833
4.25	19.246	24.497	31.915
4.5	19.218	24.562	31.825
4.75	19.148	24.527	31.801
5	19.18	24.361	31.806
5.25	19.293	24.418	31.714
5.5	19.083	24.482	31.782
5.75	19.231	24.257	31.88
6	19.216	24.32	31.816
6.25	19.166	24.463	31.748
6.5	19.153	24.384	31.724
6.75	19.128	24.451	31.793
7	19.255	24.239	31.746
7.25	19.254	24.371	31.872
7.5	19.277	24.383	31.819
7.75	19.199	24.38	31.733
8	19.294	24.325	31.727
8.25	19.256	24.331	31.848
8.5	19.178	24.362	31.852
8.75	19.201	24.394	31.801
9	19.288	24.301	31.963
9.25	19.321	24.377	31.787
9.5	19.228	24.475	31.969
9.75	19.326	24.379	31.834
10	19.275	24.381	31.864
10.25	19.365	24.377	31.882
10.5	19.33	24.449	31.817
10.75	19.365	24.356	31.809
11	19.26	24.251	31.857
11.25	19.297	24.396	31.819
11.5	19.227	24.348	31.857
11.75	19.325	24.349	31.755
12	19.209	24.256	31.838
12.25	19.258	24.261	31.79
12.5	19.265	24.372	31.784
12.75	19.335	24.391	31.869
13	19.313	24.455	31.847
13.25	19.383	24.536	31.687
13.5	19.307	24.477	31.882
13.75	19.295	24.435	31.842
14	19.336	24.494	31.901
14.25	19.271	24.422	31.856
14.5	19.293	24.416	31.848
14.75	19.22	24.507	31.875
15	19.284	24.374	31.893
15.25	19.334	24.5	31.826
15.5	19.246	24.443	31.736
15.75	19.228	24.378	31.777
16	19.221	24.392	31.848
16.25	19.317	24.611	31.799
16.5	19.217	24.406	31.696
16.75	19.21	24.248	31.693
17	19.243	24.383	31.701
17.25	19.222	24.494	31.647
17.5	19.252	24.349	31.716
17.75	19.281	24.371	31.677
18	19.345	24.402	31.703
18.25	19.239	24.259	31.679
18.5	19.213	24.443	31.724
18.75	19.175	24.467	31.618
19	19.27	24.349	31.708
19.25	19.231	24.394	31.769
19.5	19.168	24.415	31.743
19.75	19.262	24.454	31.665
20	19.216	24.396	31.719
20.25	19.333	24.451	31.651
20.5	19.331	24.451	31.759
20.75	19.235	24.382	31.727
21	19.24	24.413	31.739
21.25	19.293	24.51	31.71
21.5	19.285	24.449	31.904
21.75	19.304	24.508	31.793
22	19.286	24.615	31.788
22.25	19.292	24.421	31.672
22.5	19.322	24.358	31.648
22.75	19.354	24.335	31.73
23	19.315	24.524	31.887
23.25	19.362	24.341	31.791
23.5	19.392	24.405	31.72
23.75	19.326	24.453	31.758
24	19.306	24.555	31.786
24.25	19.309	24.415	31.728
24.5	19.305	24.569	31.747
24.75	19.249	24.46	31.621
25	19.342	24.42	31.727
25.25	19.324	24.409	31.558
25.5	19.402	24.403	31.678
25.75	19.272	24.404	31.776
26	19.294	24.539	31.694
26.25	19.409	24.441	31.703
26.5	19.302	24.495	31.696
26.75	19.365	24.485	31.76
27	19.339	24.41	31.668
27.25	19.352	24.398	31.785
27.5	19.37	24.474	31.666
27.75	19.389	24.384	31.829
28	19.292	24.504	31.789
28.25	19.305	24.388	31.789
28.5	19.419	24.458	31.9
28.75	19.336	24.528	31.873
29	19.372	24.539	31.745
29.25	19.338	24.512	31.743
29.5	19.375	24.822	31.866
29.75	19.39	24.608	31.818
30	19.36	24.603	31.907
30.25	19.401	24.542	31.931
30.5	19.34	24.67	31.846
30.75	19.374	24.583	31.933
31	19.296	24.607	31.799
31.25	19.347	24.524	31.837
31.5	19.342	24.521	31.862
31.75	19.331	24.72	31.826
32	19.417	24.608	31.805
32.25	19.37	24.616	31.874
32.5	19.405	24.581	31.917
32.75	19.424	24.523	31.962
33	19.399	24.575	31.84
33.25	19.281	24.568	31.786
33.5	19.227	24.583	31.902
33.75	19.381	24.695	31.987
34	19.305	24.618	31.834
34.25	19.301	24.655	31.776
34.5	19.349	24.652	31.784
34.75	19.321	24.683	31.896
35	19.287	24.647	31.887
35.25	19.24	24.498	31.815
35.5	19.182	24.413	31.842
35.75	19.241	24.545	31.746
36	19.248	24.556	31.857
36.25	19.307	24.545	31.866
36.5	19.246	24.546	31.739
36.75	19.314	24.467	31.843
37	19.283	24.508	31.931
37.25	19.228	24.46	31.792
37.5	19.288	24.495	31.834
37.75	19.307	24.501	31.802
38	19.272	24.519	31.911
38.25	19.284	24.54	31.798
38.5	19.286	24.715	31.84
38.75	19.25	24.714	31.801
39	19.392	24.674	31.793
39.25	19.351	24.557	31.797
39.5	19.325	24.658	31.817
39.75	19.265	24.659	31.842
40	19.371	24.618	31.769
40.25	19.317	24.594	31.743
40.5	19.283	24.61	31.85
40.75	19.266	24.525	31.747
41	19.253	24.664	31.731
41.25	19.409	24.708	31.801
41.5	19.387	24.709	31.849
41.75	19.314	24.64	31.877
42	19.334	24.517	31.829
42.25	19.339	24.536	31.806
42.5	19.302	24.696	31.811
42.75	19.294	24.53	31.788
43	19.391	24.527	31.774
43.25	19.349	24.373	31.734
43.5	19.322	24.525	31.729
43.75	19.287	24.427	31.698
44	19.254	24.395	31.668
44.25	19.263	24.43	31.745
44.5	19.292	24.37	31.574
44.75	19.294	24.408	31.775
45	19.256	24.481	31.657
45.25	19.231	24.511	31.634
45.5	19.208	24.461	31.665
45.75	19.247	24.511	31.701
46	19.38	24.355	31.597
46.25	19.238	24.444	31.731
46.5	19.283	24.69	31.774
46.75	19.262	24.351	31.73
47	19.262	24.443	31.753
47.25	19.312	24.546	31.881
47.5	19.314	24.417	31.799
47.75	19.277	24.299	31.742
48	19.319	24.435	31.735
48.25	19.335	24.473	31.741
48.5	19.269	24.37	31.827
48.75	19.336	24.448	31.783
49	19.348	24.375	31.802
49.25	19.245	24.406	31.782
49.5	19.33	24.573	31.788
49.75	19.357	24.431	31.719
50	19.326	24.371	31.708
50.25	19.287	24.497	31.762
50.5	19.302	24.405	31.616
50.75	19.23	24.375	31.769
51	19.209	24.418	31.724
51.25	19.331	24.424	31.771
51.5	19.339	24.434	31.691
51.75	19.322	24.371	31.656
52	19.28	24.355	31.667
52.25	19.273	24.391	31.642
52.5	19.337	24.256	31.717
52.75	19.346	24.36	31.572
53	19.359	24.456	31.587
53.25	19.212	24.381	31.606
53.5	19.277	24.389	31.635
53.75	19.253	24.46	31.613
54	19.22	24.434	31.673
54.25	19.251	24.388	31.553
54.5	19.247	24.348	31.636
54.75	19.293	24.363	31.668
55	19.305	24.295	31.623
55.25	19.261	24.409	31.674
55.5	19.32	24.386	31.811
55.75	19.283	24.393	31.622
56	19.275	24.326	31.653
56.25	19.308	24.418	31.725
56.5	19.343	24.412	31.74
56.75	19.241	24.347	31.715
57	19.223	24.41	31.705
57.25	19.304	24.445	31.722
57.5	19.276	24.5	31.585
57.75	19.349	24.456	31.669
58	19.319	24.359	31.6
58.25	19.225	24.37	31.716
58.5	19.209	24.291	31.624
58.75	19.233	24.41	31.668
59	19.355	24.343	31.624
59.25	19.248	24.33	31.655
59.5	19.344	24.347	31.655
59.75	19.352	24.465	31.583
60	19.316	24.434	31.627
60.25	19.277	24.42	31.676
60.5	19.313	24.429	31.552
60.75	19.309	24.499	31.595
61	19.312	24.474	31.607
61.25	19.279	24.376	31.59
61.5	19.283	24.537	31.63
61.75	19.399	24.382	31.701
62	19.28	24.451	31.562
62.25	19.303	24.35	31.642
62.5	19.299	24.387	31.627
62.75	19.324	24.282	31.65
63	19.305	24.456	31.644
63.25	19.321	24.316	31.579
63.5	19.307	24.339	31.577
63.75	19.319	24.399	31.631
64	19.283	24.401	31.599
64.25	19.279	24.426	31.644
64.5	19.298	24.43	31.622
64.75	19.251	24.434	31.553
65	19.196	24.373	31.603
65.25	19.249	24.471	31.613
65.5	19.236	24.418	31.565
65.75	19.321	24.374	31.654
66	19.259	24.386	31.679
66.25	19.209	24.391	31.495
66.5	19.268	24.366	31.626
66.75	19.231	24.458	31.64
67	19.262	24.443	31.633
67.25	19.303	24.401	31.705
67.5	19.344	24.357	31.73
67.75	19.278	24.284	31.617
68	19.194	24.464	31.607
68.25	19.248	24.316	31.653
68.5	19.287	24.315	31.68
68.75	19.321	24.227	31.712
69	19.266	24.441	31.575
69.25	19.366	24.304	31.667
69.5	19.31	24.331	31.692
69.75	19.366	24.282	31.715
70	19.399	24.374	31.703
70.25	19.273	24.305	31.578
70.5	19.29	24.37	31.627
70.75	19.3	24.383	31.584
71	19.355	24.344	31.604
71.25	19.225	24.458	31.545
71.5	19.358	24.344	31.614
71.75	19.27	24.312	31.622
72	19.369	24.343	31.605
72.25	19.355	24.379	31.62
72.5	19.395	24.272	31.518
72.75	19.313	24.325	31.631
73	19.364	24.364	31.638
73.25	19.281	24.412	31.614
73.5	19.344	24.388	31.535
73.75	19.231	24.278	31.664
74	19.295	24.314	31.561
74.25	19.253	24.437	31.648
74.5	19.208	24.613	31.627
74.75	19.287	24.43	31.711
75	19.314	24.446	31.718
75.25	19.25	24.457	31.813
75.5	19.283	24.396	31.695
75.75	19.3	24.353	31.664
76	19.311	24.326	31.722
76.25	19.277	24.338	31.805
76.5	19.3	24.537	31.643
76.75	19.238	24.489	31.708
77	19.227	24.352	31.646
77.25	19.246	24.401	31.636
77.5	19.169	24.264	31.589
77.75	19.313	24.261	31.586
78	19.341	24.327	31.521
78.25	19.271	24.255	31.617
78.5	19.376	24.362	31.73
78.75	19.309	24.337	31.613
79	19.362	24.354	31.725
79.25	19.332	24.413	31.657
79.5	19.48	24.362	31.63
79.75	19.394	24.309	31.7
80	19.356	24.296	31.665
80.25	19.435	24.396	31.653
80.5	19.415	24.248	31.717
80.75	19.457	24.241	31.806
81	19.415	24.294	31.711
81.25	19.484	24.408	31.7
81.5	19.401	24.333	31.562
81.75	19.409	24.27	31.68
82	19.491	24.199	31.674
82.25	19.405	24.331	31.666
82.5	19.362	24.233	31.66
82.75	19.337	24.324	31.751
83	19.314	24.234	31.63
83.25	19.435	24.37	31.661
83.5	19.396	24.306	31.639
83.75	19.265	24.325	31.672
84	19.255	24.361	31.537
84.25	19.302	24.252	31.577
84.5	19.303	24.23	31.725
84.75	19.382	24.271	31.642
85	19.264	24.251	31.61
85.25	19.247	24.325	31.713
85.5	19.379	24.326	31.648
85.75	19.286	24.269	31.71
86	19.299	24.26	31.744
86.25	19.253	24.243	31.807
86.5	19.234	24.475	31.76
86.75	19.316	24.302	31.742
87	19.234	24.177	31.74
87.25	19.257	24.38	31.691
87.5	19.265	24.188	31.666
87.75	19.225	24.4	31.678
88	19.203	24.28	31.702
88.25	19.191	24.337	31.707
88.5	19.28	24.23	31.78
88.75	19.27	24.285	31.63
89	19.276	24.208	31.732
89.25	19.231	24.332	31.773
89.5	19.245	24.229	31.83
89.75	19.249	24.292	31.758
90	19.267	24.446	31.7
90.25	19.267	24.28	31.821
90.5	19.265	24.454	31.732
90.75	19.254	24.513	31.652
91	19.292	24.455	31.608
91.25	19.213	24.352	31.738
91.5	19.198	24.406	31.736
91.75	19.119	24.488	31.752
92	19.203	24.503	31.768
92.25	19.213	24.492	31.66
92.5	19.194	24.399	31.523
92.75	19.231	24.559	31.568
93	19.214	24.424	31.629
93.25	19.179	24.442	31.487
93.5	19.208	24.499	31.613
93.75	19.236	24.451	31.604
94	19.289	24.278	31.64
94.25	19.201	24.291	31.701
94.5	19.256	24.217	31.651
94.75	19.183	24.428	31.664
95	19.26	24.369	31.645
95.25	19.153	24.357	31.704
95.5	19.238	24.434	31.651
95.75	19.175	24.299	31.573
96	19.229	24.437	31.654
96.25	19.211	24.275	31.636
96.5	19.199	24.192	31.702
96.75	19.266	24.355	31.686
97	19.227	24.302	31.721
97.25	19.205	24.398	31.73
97.5	19.197	24.248	31.705
97.75	19.125	24.42	31.677
98	19.202	24.402	31.693
98.25	19.21	24.303	31.648
98.5	19.173	24.364	31.723
98.75	19.227	24.382	31.669
99	19.158	24.518	31.726
99.25	19.09	24.494	31.728
99.5	19.203	24.439	31.621
99.75	19.2	24.499	31.697
100	19.175	24.547	31.724
Mean	19.284	24.418	31.722
Min	18.943	24.177	31.442
Max	19.491	24.822	31.987

## Sheet: SASA
Time [ns]	1S1P_SL18	1XAN_C33	COX2_C18
0	13039.7	21361.3	40936.5
0.25	13913.5	21585.6	43949.5
0.5	13755.3	21499	44237.5
0.75	13775.2	21756.6	44217.1
1	13755.1	21256	43856.1
1.25	13545	21402.9	44338.2
1.5	13501.2	21757.5	43935.8
1.75	13660.8	21495.2	43756.2
2	13427.6	22029.5	43612.1
2.25	13584.3	22042.8	43358.3
2.5	13637.8	22130.3	43307.8
2.75	13622	22080.9	43486.9
3	13683.4	22139.9	43686.8
3.25	13631.4	21955.6	43434.3
3.5	13672.1	22050.3	43398.8
3.75	13463.6	21992	44306.9
4	13648.3	22001.3	43800
4.25	13738.9	21999.1	43825.1
4.5	13580.8	22294.8	43154.1
4.75	13523.6	22095.3	43504.4
5	13702.6	22022.4	43379.7
5.25	13677.4	22116.8	43521.9
5.5	13499.2	21614.9	43564.6
5.75	13784.7	21627.2	44001.9
6	13807.6	21835.6	43880.8
6.25	13734.2	21845.8	43816.8
6.5	13740	21713.8	43902.8
6.75	13821.3	21662.4	44301.1
7	13952.2	21472.5	44151.2
7.25	13995	21671.5	44335.1
7.5	13768.4	21412.4	44248.7
7.75	13728.4	21658.8	44230.5
8	13767.4	21563.1	44265.5
8.25	13885.3	21473.1	44269.2
8.5	13701.4	21461.8	44061.7
8.75	13530.9	21417.6	44202.2
9	13749.1	21292.6	44249.5
9.25	13738.8	21637.1	43941.6
9.5	13624.3	21456.4	44607.7
9.75	13782.7	21916.4	44321
10	13965.5	21542.3	44203.1
10.25	13852.4	21622.3	44104.6
10.5	13944.9	21388.2	44172.6
10.75	13850.3	21438.2	43728.1
11	14054.4	21432.6	43925.1
11.25	13904.6	21342.1	43466.8
11.5	13806.5	21368.6	44500.2
11.75	13888.8	21782.6	43578.3
12	13730.4	21433	44038.5
12.25	13746.1	20844.5	43835.3
12.5	13741.5	21462.6	43645.5
12.75	13891.9	21450.7	43853
13	13812.4	21793.5	43631.2
13.25	13930.3	21830.9	43440
13.5	13930.6	21713.5	44047.7
13.75	13885.9	21794	43892.1
14	13780.4	21822.5	43574.7
14.25	13651.5	21624.9	43615.2
14.5	13643.9	22019.3	43209.9
14.75	13589.8	21948.3	43425.3
15	13665.1	21711.4	43027.4
15.25	13823.9	21809.4	43259.3
15.5	13675.3	21825.1	43294.2
15.75	13828.1	21816.2	43279.8
16	13508.5	21735.5	43487.1
16.25	13634.9	22167.5	43384.1
16.5	13716.7	21731.1	43111.7
16.75	13641.5	21253.4	42671.1
17	13835.9	21696.2	43316.7
17.25	13850.5	21805.7	43026.6
17.5	13746	21269.1	43020.5
17.75	13847.3	21341.8	42927.6
18	14040.6	21524.9	42835.7
18.25	13644	21068.8	42670.6
18.5	13703.2	21344.1	42953.3
18.75	13454.4	21628.3	42631.7
19	13633.3	21332.4	42321
19.25	13825.2	21434.1	42364.9
19.5	13762.4	21605.7	42391.5
19.75	13833.1	21848.9	42087.5
20	13766.7	21824.5	42335.2
20.25	13939.4	21910	42738.5
20.5	13815.1	21921.6	42666.6
20.75	13906.4	21751.9	42423.8
21	13576.2	21840.6	42543.4
21.25	13946.6	21891.1	42770.9
21.5	14060.4	21673.3	42869.2
21.75	13852.8	22156.4	42917.6
22	13949.2	21879.4	43012.9
22.25	13923.1	21794.3	42795
22.5	13874.9	21870.1	42575
22.75	13952.2	21659.2	43175.6
23	13810	21943.7	43449.5
23.25	14096.5	21695.5	43670.8
23.5	14331.2	21964.2	43585.3
23.75	14144.4	21903.8	42911.2
24	14065.5	22095.4	43106.2
24.25	13793.1	21950.5	43267.1
24.5	13719.7	21589	43101.4
24.75	13733.7	21330.3	42701
25	13905.3	21888.9	43028.4
25.25	14029.9	21661.1	43029.4
25.5	14182.9	21500.5	42898.8
25.75	13977.9	21499.4	43452.2
26	14058.9	21754.3	43144.3
26.25	13937.8	21715	43050.2
26.5	13819.7	21913.7	42809.2
26.75	13941	21913.1	42625.6
27	13907.3	21656.3	43095.8
27.25	14003.5	21349.5	42795.4
27.5	13979.6	21322	42748.9
27.75	13944.8	21510.1	43506.6
28	13695.6	21667.1	43069.2
28.25	13964.7	21605.5	42890.9
28.5	14161.1	21512.4	43611.2
28.75	14082.6	21688	43648.6
29	14044.9	21788.8	42159.6
29.25	14089.4	21745.3	42149.4
29.5	14194.4	22132.9	42475.6
29.75	14264.5	21980.4	42475.3
30	13884.6	22203.4	42453.9
30.25	14097.9	22194.9	42736.9
30.5	14031.2	22127.2	42955.7
30.75	14166.4	21793.4	43037.8
31	13986.8	22031.8	42932.7
31.25	13834.5	21901.5	42799.9
31.5	14039.3	21986.5	42539.9
31.75	14135.3	22201	42792.4
32	14068.8	22136.7	42430.1
32.25	13940.3	22148.5	42834.2
32.5	13915.6	22396.7	43261.2
32.75	14067.9	22005.1	42769.2
33	13985.1	22181.9	43166.3
33.25	13927.1	21968.2	42683.7
33.5	13823.1	22050.5	43229.1
33.75	14000.5	22382.4	43259.4
34	13788.1	22161	42961.2
34.25	13680	22113	42773.4
34.5	13810.5	21852.6	42859.4
34.75	13765.4	21956.7	43198.3
35	13855.5	22222.7	42784.7
35.25	13920.7	22051.7	42582
35.5	13657.3	21729	42453.5
35.75	13707.3	22168.9	42910.8
36	13811.8	21849.2	42858.1
36.25	13662.8	21845.6	43274.7
36.5	13689.3	21853.2	43062.4
36.75	13806	21938	42956.3
37	13891.1	21981.5	43250
37.25	13605.4	21770.4	42989
37.5	13903	21758.5	43159.1
37.75	13919.7	21932.1	42949
38	13921.4	21826.9	43081.4
38.25	14067.7	22198.3	42709.4
38.5	13909.3	22421.7	43146.7
38.75	13697.4	22312.9	42804.4
39	14081.8	22348.6	42727.9
39.25	13666.6	21863.7	42878.1
39.5	13856.5	21803.5	42899.6
39.75	13952.7	22172.1	43012.7
40	14284.6	22093.9	43197.3
40.25	14043	21857.7	42795.6
40.5	13896.9	21970.8	43092.6
40.75	13937.5	21941.1	43035.4
41	13788.3	21931.7	43101.6
41.25	14168.6	22185.8	42908.5
41.5	13973.8	22205.2	42878.7
41.75	13788.1	21751.5	42882.8
42	13947.2	21751.9	42418.1
42.25	13846.1	22117.5	42451.7
42.5	13839.8	22261	42849
42.75	14013.4	22230.4	42919.7
43	13847.7	22122.4	42758.2
43.25	13942.8	21922.6	42710.9
43.5	13878.9	21835.1	43010.2
43.75	13912.5	21984.7	42401.1
44	13822.9	21611.5	42300.1
44.25	13943.7	21542.6	42566.2
44.5	14015.3	21711.9	42220.9
44.75	14022.7	21676.7	42609.9
45	13988.1	21779.9	42822.6
45.25	13695.5	21824.3	42549.1
45.5	13720	21766.4	42752.7
45.75	13750.8	22027	43003.3
46	14071.6	21886.1	42139.4
46.25	13773.4	21926.8	43123.3
46.5	13702.3	22008.3	42519.1
46.75	13886.5	21982.7	42219.1
47	13969.3	22185	42613.5
47.25	13794.1	21950.5	42770.3
47.5	13979.1	21973.7	42999.5
47.75	13866.2	21768	42619.1
48	13930.8	21970	42710.9
48.25	13886.4	22363.6	42445.1
48.5	13718.7	21942.6	43223.4
48.75	13813.1	22220.1	42395.1
49	13978.7	22047.1	42771.4
49.25	13750.4	22193.8	42576.7
49.5	13749.9	22148.1	42918.2
49.75	13838.1	22157.1	42852.8
50	13817.2	21896	42652.4
50.25	13773.1	22233	42701.5
50.5	13718.8	22274.6	42482
50.75	13663.2	22332.5	42473.3
51	13742.9	22064.5	42395.5
51.25	13842.8	22074.1	42687.9
51.5	13973.7	22003.8	42380.4
51.75	13790.4	21787.2	42463
52	13698.2	21749.1	42210.8
52.25	13841.5	21486.6	42765.9
52.5	14099.8	21612.9	42492.8
52.75	13912.7	21680.2	42426.8
53	13795.9	21844.2	42173.1
53.25	13552.3	21670.8	42057.9
53.5	13691.4	21793.8	42443.2
53.75	13782.3	22026.2	42167.7
54	13644.2	22005.8	42493.9
54.25	13870	21721.7	42241.8
54.5	13690.5	21867.5	42371.9
54.75	13818.8	21535.5	42207.9
55	13880.8	21529.5	42151.5
55.25	13720.4	21855.4	42293.2
55.5	13875.6	21743.5	42590.9
55.75	13779.3	21455.6	41935.9
56	13721.3	21779.9	42276.9
56.25	13831	21727.1	42241.7
56.5	13916.4	22197.1	42413.7
56.75	13744.9	21834.8	42623.9
57	13639.9	21552.2	42244.1
57.25	13640.7	21900.5	42335.9
57.5	13776.5	21847.3	42431.8
57.75	13886.7	21748.8	42446.7
58	13777.3	21711.2	42723.7
58.25	13649.8	21554.2	42491.3
58.5	13708.1	21579.9	42685.1
58.75	13708.9	21604.5	42823.6
59	14089.1	21413.9	42467.5
59.25	13872.9	21526.3	42560.3
59.5	13832.3	21544.6	42299.8
59.75	13822.5	21598.7	42526.9
60	13832.9	21815.9	42642
60.25	13675.6	21833.2	42500.5
60.5	13831.5	21811	42372.4
60.75	13904.6	21705.9	42699.1
61	13796.8	21751.4	42407.5
61.25	13805.1	21829.5	42376
61.5	13909.9	21971.5	42512
61.75	13888.3	21916.3	42334.2
62	13880.6	21875.4	42293.9
62.25	13954.7	21800.9	42096.4
62.5	14076.5	21907.2	42327.4
62.75	14152.4	21565.7	42353.9
63	14029.8	21689	42328.6
63.25	14034	21445	42012.7
63.5	13869.3	21687.8	42084.5
63.75	14034.6	21590	42374.7
64	13833.7	21649.9	42469.2
64.25	13928	21887	42541.7
64.5	13743.8	21627	42607.7
64.75	13726.1	22039.6	42532.2
65	13419.4	21746.4	42425.2
65.25	13626.5	21928.2	42744
65.5	13696.8	22147.9	42457.4
65.75	13901.8	21835.2	42695.4
66	13931.8	21974.2	42656.4
66.25	13647.4	21792.8	42420.5
66.5	13783.2	22228.2	42444
66.75	13747.7	22353.5	42512
67	13922.1	22024.2	42366.5
67.25	14146	22169.9	42684.6
67.5	14191.2	21918.1	42734.5
67.75	14127.3	22205.1	42311.1
68	13940	21961.6	42636.5
68.25	13804.3	21892.5	42690
68.5	13919.4	21693.7	42472.9
68.75	14037.2	21702.9	42192.5
69	13936.7	22044.6	42715.7
69.25	14163	21714.8	41892.9
69.5	13973.4	21976.1	42472.2
69.75	14051.7	21832.5	42712
70	14289.2	21769.5	42765.5
70.25	13931.8	21913.4	42084.8
70.5	13797.6	21850.2	41997.3
70.75	14077.7	22069.7	42440.1
71	14087.4	21985.9	42253.1
71.25	13815.9	22084.3	41966.3
71.5	14239.7	21704.1	41770.1
71.75	13966.6	21692.2	42282.2
72	14112.1	21637.2	42010.8
72.25	13867	21958.1	42041.7
72.5	14054.4	22107.4	41905.4
72.75	13930.3	22150.2	42617.6
73	14006.2	21888.4	41697.7
73.25	13918.8	22142.9	42407.9
73.5	14173.7	21834.5	42342.9
73.75	14074.3	21626.3	42635.6
74	13747.6	21980.9	42251.9
74.25	13760	22518.9	42359.7
74.5	13694.8	22509.4	42404.1
74.75	13823.9	22305.1	42544.9
75	13887.7	22068.8	43216.4
75.25	13948.6	22334.9	43087.3
75.5	13773.6	22329.9	42856.9
75.75	13991.8	22686	42647.6
76	13906.1	22268.8	42218.7
76.25	14044.2	22167.2	42692.2
76.5	13881.6	22166.1	42096.9
76.75	13863.3	22315	42219
77	13925.4	21918.2	42012.6
77.25	14157.9	21883.6	41927.5
77.5	14097.1	21822.6	42267.1
77.75	14036.9	21951.2	42199.7
78	13838.4	21749.2	41991.4
78.25	14022	21542.2	42381.3
78.5	14098.3	21787.4	42470.7
78.75	13999	21746.4	41974.6
79	14287.6	21704.4	41946.7
79.25	14221.5	21475.7	42474.8
79.5	14364.7	21509.9	42645.8
79.75	14172.9	21474.8	42605.6
80	14108	21508.2	42333.8
80.25	14242.5	21364.1	42369.8
80.5	14240.3	21707.6	42497.8
80.75	14126.5	21086.7	42620.7
81	14290.3	21106.8	42364.2
81.25	14194.2	21558.6	42156
81.5	13979.9	21543.1	42152.5
81.75	14082.6	21533.8	42435.2
82	14303.9	21568.1	42099.4
82.25	14153	21661	41608.6
82.5	13824.6	21603.9	41841.1
82.75	13861.6	21591	42568.7
83	13754.7	21486.2	41948.2
83.25	14030	21575.6	42796.9
83.5	14282.9	21626.9	42231.8
83.75	14282.6	21773	42377.7
84	13964.7	21982.1	41965.8
84.25	14214.2	21598.5	42167.8
84.5	14095.5	21480.4	42334.9
84.75	14357.2	21687.8	42060
85	13963.4	21451.1	42028
85.25	14063.3	21901.9	42449.9
85.5	14228.7	21799.7	42148
85.75	14049.3	21402.4	42264.5
86	14201.7	21431	42008.4
86.25	14154.6	21364.6	42334.6
86.5	14196.7	21884.3	42353
86.75	14152.9	21948.1	42138.8
87	13849.8	21498.1	42149.7
87.25	14103.8	21964.3	42456
87.5	13993.9	21562.2	42269.7
87.75	13864.3	22272.2	42124.5
88	13959.5	21794.2	42418.8
88.25	14165.7	21624.4	42108.3
88.5	14368.5	21638.1	42291.6
88.75	14106.2	21504	42677.4
89	14295	21230	42547.3
89.25	14217.7	21615.6	42833.5
89.5	14335.5	21535.1	42751.8
89.75	14273.4	21879.6	42369.3
90	14146.1	21831.2	42410.1
90.25	14013.1	21873.2	42833.2
90.5	14182.8	21887.1	42576.3
90.75	14036.5	22029.3	42504.4
91	14204.7	22071.7	42396.3
91.25	14109.8	21972	42325
91.5	13945.4	21810	42128.8
91.75	13817	22263.8	42737.4
92	14085	22090.3	42634
92.25	14023.6	22113.1	42398.4
92.5	14162.4	21864.5	41901.5
92.75	14090.1	22063.4	42172.1
93	13960.7	21900	42408.8
93.25	14149.2	21890	42160.3
93.5	14303.1	22092.3	42429.3
93.75	13976.1	22389.7	42568.5
94	14175.8	22210.7	42796.7
94.25	14100	22212	42799.1
94.5	14015.1	21945.7	42941.7
94.75	14158.7	22528	42800.7
95	14117.6	22503.1	42639.5
95.25	14020.8	22077.5	42827
95.5	14276.5	22178.2	42068.8
95.75	13929	22066.6	42475.5
96	14237.5	22073.1	42653.6
96.25	13996.6	22109.2	42395
96.5	13908.1	22023.3	42595.4
96.75	14035.1	22264.6	42697.2
97	13970.1	22086.5	43015.2
97.25	13968.2	21890.7	42583.2
97.5	13894.3	21546.7	42655.5
97.75	13713.5	21850.8	42469.5
98	13865.6	21831.3	42463.9
98.25	13849.9	21757.2	42427.7
98.5	13812.3	22152.2	42633.2
98.75	13999.7	21928.8	42857
99	13752.9	22154.3	42407.1
99.25	13417.3	21875.2	42334.6
99.5	13915.1	21851.1	42469.5
99.75	13862.1	22170.5	42658.7
100	13816.8	22259.5	42337.9
Mean	13901.4	21838.1	42775
Min	13039.7	20844.5	40936.5
Max	14368.5	22686	44607.7

## Sheet: MMPBSA
Time [ns]	1S1P_SL18	1XAN_C33 (-X)	COX2_C18
0	46.382	325.787	8.361
0.25	49.888	288.394	20.167
0.5	8.422	206.9	5.316
0.75	58.175	249.185	42.885
1	67.531	288.388	38.971
1.25	30.184	311.496	30.117
1.5	3.948	280.398	80.728
1.75	29.104	249.675	44.478
2	40.401	270.677	-2.894
2.25	33.505	306.141	21.602
2.5	29.355	281.965	7.708
2.75	12.28	317.409	60.448
3	17.328	278.064	47.308
3.25	17.295	292.955	-23.773
3.5	54.312	194.48	31.866
3.75	48.266	174.249	25.121
4	37.458	191.699	57.497
4.25	32.314	172.386	74.177
4.5	9.242	221.672	71.365
4.75	12.822	239.267	-6.156
5	21.651	192.307	89.197
5.25	-4.724	213.23	51.246
5.5	-27.281	121.098	77.251
5.75	28.481	71.785	83.84
6	26.237	195.846	71.052
6.25	17.185	173.442	55.754
6.5	18.855	138.501	63.784
6.75	12.525	170.854	42.525
7	33.445	141.062	60.476
7.25	27.253	89.365	21.763
7.5	28.557	191.326	57.152
7.75	19.962	116.012	48.432
8	-14.253	166.201	82.392
8.25	4.638	171.754	52.149
8.5	16.321	198.219	59.511
8.75	17.859	236.061	50.161
9	34.514	247.092	59.241
9.25	6.922	252.625	72.159
9.5	39.498	235.076	82.929
9.75	14.896	117.004	83.577
10	76.156	208.162	54.656
10.25	18.885	269.468	67.716
10.5	46.783	217.849	81.641
10.75	5.76	291.008	64.3
11	28.784	235.76	50.198
11.25	22.742	185.032	75.995
11.5	11.679	234.492	73.64
11.75	43.353	203.679	41.354
12	-2.189	218.15	24.94
12.25	79.381	176.518	14.358
12.5	31.325	220.518	77.12
12.75	4.861	224.096	80.523
13	17.832	202.72	113.8
13.25	26.116	233.821	-12.087
13.5	7.344	216.602	68.019
13.75	6.254	268.033	28.646
14	49.392	166.85	41.263
14.25	17.908	207.551	74.032
14.5	13.006	168.044	79.413
14.75	14.048	158.584	17.091
15	26.092	154.112	84.199
15.25	104.602	229.646	66.19
15.5	56.976	235.987	59.42
15.75	58.862	252.41	83.035
16	67.253	220.562	56.383
16.25	89.87	270.071	107.151
16.5	71.202	237.944	85.849
16.75	116.2	195.056	53.612
17	108.26	216.846	94.457
17.25	122.76	254.181	63.534
17.5	98.211	290.393	62.141
17.75	113.405	260.403	77.337
18	99.445	279.223	85.805
18.25	112.688	268.113	65.068
18.5	121.375	239.978	89.465
18.75	97.246	274.302	74.368
19	131.313	221.562	48.293
19.25	151.21	263.629	52.82
19.5	127.164	255.867	48.897
19.75	92.104	253.477	84.538
20	93.59	188.401	86.168
20.25	125.948	224.336	82.007
20.5	109.839	169.219	60.989
20.75	124.41	224.588	74.297
21	131.249	248.065	58.341
21.25	101.574	222.989	65.344
21.5	122.641	230.772	60.78
21.75	105.485	163.625	60.068
22	110.867	241.562	121.795
22.25	112.018	232.396	89.84
22.5	105.892	163.516	78.934
22.75	109.712	277.396	81.218
23	114.837	184.516	61.782
23.25	73.259	226.484	67.85
23.5	82.041	241.996	46.41
23.75	82.872	251.553	56.864
24	71.007	232.968	66.193
24.25	86.782	166.873	87.468
24.5	97.152	163.457	89.443
24.75	113.209	234.716	78.01
25	133.047	235.003	101.143
25.25	78.438	142.505	87.324
25.5	85.411	234.574	64.725
25.75	122.284	241.383	68.398
26	94.283	141.301	96.144
26.25	49.64	158.85	36.585
26.5	127.922	200.335	88.461
26.75	100.147	222.561	86.598
27	57.939	250.758	78.279
27.25	117.094	201.445	62.13
27.5	129.608	249.02	90.326
27.75	108.232	159.865	90.987
28	97.403	187.812	71.854
28.25	89.43	233.104	63.798
28.5	120.9	259.868	85.524
28.75	120.745	200.29	31.81
29	101.163	250.17	54.341
29.25	104.054	218.376	58.027
29.5	97.259	235.795	79.193
29.75	124.434	236.433	74.754
30	106.902	201.021	78.457
30.25	103.78	243.472	67.485
30.5	121.705	164.27	15.023
30.75	76.393	223.343	71.089
31	115.402	211.043	69.217
31.25	85.913	197.237	84.053
31.5	77.824	208.248	78.982
31.75	102.968	227.7	80.79
32	89.741	217.065	-1.232
32.25	91.102	270.418	87.8
32.5	98.852	162.931	101.414
32.75	120.159	191.715	65.302
33	95.887	188.649	81.149
33.25	129.797	221.839	80.231
33.5	120.799	169.957	83.153
33.75	85.089	180.985	101.331
34	50.253	160.193	61.564
34.25	98.256	263.896	47.081
34.5	113.375	212.333	33.804
34.75	102.056	190.852	55.828
35	82.803	221.149	81.024
35.25	127.727	230.181	33.047
35.5	157.707	175.636	83.997
35.75	88.895	210.378	79.955
36	115.321	227.088	48.822
36.25	102.17	283.847	60.461
36.5	50.565	143.4	57.095
36.75	74.616	201.917	77.517
37	69.162	196.419	45.634
37.25	52.191	223.217	39.337
37.5	101.101	201.341	48.534
37.75	49.827	147.783	59.601
38	54.523	214.046	94.524
38.25	16.962	208.81	66.632
38.5	38.441	188.13	84.243
38.75	48.71	156.392	55.322
39	94.821	156.457	80.05
39.25	72.785	158.229	96.706
39.5	80.422	116.625	66.535
39.75	26.597	188.555	39.556
40	59.855	219.752	40.635
40.25	46.663	219.774	71.293
40.5	59.704	181.941	66.243
40.75	106.335	204.174	58.312
41	53.618	180.618	50.865
41.25	42.085	208.506	85.761
41.5	85.832	202.68	47.18
41.75	95.62	196.659	72.92
42	96.947	152.05	50.699
42.25	35.061	141.218	33.208
42.5	54.475	133.964	51.315
42.75	54.169	157.354	59.065
43	59.347	287.706	1.591
43.25	63.131	204.981	36.885
43.5	21.32	221.379	66.92
43.75	50.009	190.159	66.25
44	81.879	181.19	36.447
44.25	55.89	281.44	38.318
44.5	56.301	270.644	57.111
44.75	53.776	229.885	89.766
45	65.698	231.604	90.421
45.25	95.957	201.565	56.927
45.5	70.286	199.769	24.947
45.75	90.194	155.418	34.439
46	57.716	217.311	53.563
46.25	102.909	190.224	50.282
46.5	47.341	190.14	98.415
46.75	94.279	154.113	73.761
47	100.505	174.816	37.771
47.25	47.56	243.151	116.689
47.5	51.144	191.742	83.582
47.75	92.849	201.325	87.667
48	104.339	182.247	79.034
48.25	76.84	194.526	56.62
48.5	106.741	200.752	95.925
48.75	91.144	187.864	76.897
49	80.95	179.705	60.614
49.25	77.227	133.406	86.109
49.5	79.676	111.011	76.59
49.75	58.784	204.312	73.569
50	89.591	180.276	49.178
50.25	31.094	174.324	80.282
50.5	50.674	220.265	101.499
50.75	87.394	185.26	88.788
51	77.636	233.283	68.804
51.25	76.707	264.403	70.42
51.5	88.016	201.14	98.151
51.75	59.286	211.688	87.249
52	64.063	243.648	111.992
52.25	63.441	187.407	95.591
52.5	67.06	217.532	84.949
52.75	50.273	213.284	95.027
53	120.062	186.769	79.334
53.25	81.596	213.929	81.525
53.5	66.523	199.61	122.725
53.75	135.762	194.322	65.987
54	135.515	185.828	96.506
54.25	134.023	228.043	89.813
54.5	142.633	251.526	89.105
54.75	96.045	268.327	99.655
55	152.713	245.318	94.525
55.25	139.916	201.773	58.172
55.5	143.287	208.655	70.954
55.75	121.022	192.568	98.181
56	95.093	191.98	79.394
56.25	104.238	225.055	89.21
56.5	126.568	173.557	87.736
56.75	88.523	157.354	76.873
57	115.853	258.17	61.477
57.25	116.186	203.772	90.801
57.5	113.352	202.962	87.166
57.75	77.185	265.523	64.308
58	98.666	248.194	86.39
58.25	95.867	315.293	16.248
58.5	78.413	206.992	101.059
58.75	114.133	202.533	84.844
59	86.5	227.708	97.25
59.25	91.327	230.067	79.215
59.5	107.631	213.657	83.63
59.75	82.183	178.75	79.916
60	98.237	300.413	103.359
60.25	99.236	192.425	65.345
60.5	122.233	222.174	93.683
60.75	113.099	153.377	65.468
61	94.988	186.861	60.521
61.25	63.788	181.584	50.276
61.5	79.218	156.881	49.986
61.75	92.643	149.586	80.675
62	94.962	191.384	88.624
62.25	92.518	197.653	85.399
62.5	122.404	225.392	83.719
62.75	110.919	201.082	82.139
63	114.733	208.167	54.091
63.25	115.747	166.135	85.195
63.5	102.36	135.369	8.443
63.75	109.978	124.954	88.677
64	97.912	147.922	81.338
64.25	80.831	180.195	58.963
64.5	112.398	183.046	84.883
64.75	95.181	174.047	55.995
65	120.638	190.941	88.355
65.25	106.597	193.758	87.581
65.5	98.86	235.99	89.62
65.75	109.374	107.838	100.135
66	87.965	190.35	72.945
66.25	60.661	159.365	98.22
66.5	84.8	154.472	88.594
66.75	107.277	158.817	35.17
67	133.018	204.285	95.652
67.25	83.015	168.663	96.236
67.5	119.196	180.312	18.87
67.75	113.571	146.045	88.829
68	84.606	209.151	54.413
68.25	114.77	166.283	103.913
68.5	89.23	174.264	55.995
68.75	116.25	180.708	50.47
69	102.584	140.195	70.262
69.25	118.691	169.326	86.007
69.5	121.243	160.031	84.035
69.75	88.594	146.076	75.953
70	72.371	192.069	90.832
70.25	114.582	168.224	91.457
70.5	66.988	149.523	102.376
70.75	98.083	168.928	93.579
71	101.654	138.868	88.774
71.25	100.92	152.908	79.506
71.5	64.16	202.578	82.223
71.75	36.63	188.33	76.956
72	69.552	140.921	67.094
72.25	90.987	173.682	95.719
72.5	108.76	108.342	84.709
72.75	124.567	232.816	65.718
73	78.759	188.226	69.238
73.25	86.744	186.754	78.058
73.5	57.44	141.028	91.742
73.75	59.34	178.301	72.95
74	72.464	149.232	82.97
74.25	47.152	192.247	90.96
74.5	102.004	124.366	79.614
74.75	69.334	151.061	105.473
75	78.656	158.87	72.273
75.25	80.844	152.118	35.155
75.5	89.314	204.676	96.558
75.75	97.743	193.828	92.143
76	84.253	175.485	97.985
76.25	49.472	171.797	99.038
76.5	85.271	207.438	70.203
76.75	86.245	214.619	129.34
77	84.374	186.166	100.301
77.25	100.863	198.609	109.672
77.5	80.511	188.053	81.127
77.75	90.676	225.227	76.363
78	49.014	191.322	103.029
78.25	49.906	184.427	116.906
78.5	71.736	202.992	87.565
78.75	87.432	198.868	97.265
79	78.825	171.945	116.102
79.25	120.23	182.012	97.452
79.5	68.999	235.894	85.617
79.75	52.773	137.199	120.175
80	73.286	200.033	103.59
80.25	92.6	169.015	70.086
80.5	148.832	112.434	84.576
80.75	128.127	213.384	88.082
81	82.332	179.769	115.676
81.25	38.576	212.811	123.106
81.5	94.122	214.609	70.784
81.75	91.886	151.063	64.636
82	94.083	137.423	130.731
82.25	99.759	179.907	97.821
82.5	120.258	192.313	80.969
82.75	108.844	123.915	88.877
83	80.494	149.166	104.753
83.25	135.093	150.096	117.515
83.5	150.343	155.406	86.823
83.75	113.754	149.075	101.972
84	139.757	164.052	80.772
84.25	98.358	204.054	93.688
84.5	93.172	139.469	98.396
84.75	146.855	134.447	109.465
85	138.604	161.168	90.286
85.25	126.971	137.39	82.891
85.5	132.155	135.159	34.644
85.75	145.86	148.924	108.219
86	120.244	117.01	96.371
86.25	127.426	145.738	100.629
86.5	138.557	151.178	88.652
86.75	113.231	129.238	66.937
87	140.67	123.449	76.691
87.25	133.678	133.341	86.65
87.5	75.74	147.777	99.718
87.75	150.058	148.158	93.042
88	120.774	166.879	77.302
88.25	122.011	237.16	37.128
88.5	138.772	213.39	68.633
88.75	102.187	170.87	67.131
89	115.822	179.741	90.035
89.25	127.625	180.676	94.937
89.5	128.668	161.434	102.408
89.75	134.387	159.43	73.398
90	82.178	137.407	63.692
90.25	67.17	187.336	44.156
90.5	73.075	148.606	99.052
90.75	82.146	163.159	75.191
91	93.886	190.415	57.216
91.25	82.479	176.208	101.051
91.5	84.683	219.546	93.628
91.75	116.495	227.868	111.014
92	129.761	142.769	100.028
92.25	137.309	216.157	114.833
92.5	106.865	184.12	68.705
92.75	95.902	145.894	95.709
93	103.235	199.177	83.105
93.25	48.776	102.24	87.494
93.5	134.922	160.361	93.006
93.75	80.276	168.04	124.415
94	129.827	139.045	88.68
94.25	125.899	105.852	83.127
94.5	97.39	172.69	93.325
94.75	124.565	162.745	85.028
95	57.776	132.816	90.293
95.25	147.674	101.478	99.314
95.5	45.033	177.93	131.512
95.75	151.641	148.932	103.891
96	151.049	211.758	97.935
96.25	136.486	182.324	119.802
96.5	140.219	138.194	91.878
96.75	148.377	118.563	85.234
97	75.201	166.595	58.286
97.25	77.172	147.52	114.93
97.5	64.573	181.896	108.672
97.75	127.795	151.775	109.538
98	136.496	175.632	128.333
98.25	134.792	159.531	125.188
98.5	151.66	115.264	80.757
98.75	77.791	114.016	55.098
99	118.362	122.386	106.973
99.25	45.76	97.446	116.681
99.5	87.275	96.145	74.721
99.75	67.346	157.183	95.394
100	35.039	132.219	89.233
Mean	84.499	-193.949	74.362
Min	-27.281	-325.787	-23.773
Max	157.707	-71.785	131.512

## Sheet: RMSF
Residue Number	1S1P_SL18	Residue Number	1XAN_C33	Residue Number	COX2_C18
6	2.12	18	2.14	33A	2.47
7	0.94	19	1.56	34A	2
8	1.15	20	1.44	35A	1.53
9	1.46	21	1.16	36A	0.8
10	0.8	22	1.05	37A	0.82
11	1.23	23	0.74	38A	0.96
12	0.69	24	1.17	39A	0.86
13	0.67	25	0.83	40A	0.87
14	0.93	26	1.03	41A	0.87
15	1.25	27	0.7	42A	1.4
16	0.83	28	0.77	43A	0.99
17	0.51	29	0.92	44A	1.38
18	1.01	30	1.25	45A	0.9
19	0.82	31	0.97	46A	1.09
20	0.58	32	0.77	47A	0.78
21	0.69	33	1.39	48A	1.41
22	0.58	34	1.19	49A	1.33
23	0.71	35	0.88	50A	1.4
24	1.01	36	1.01	51A	1.41
25	1.36	37	1.74	52A	2.75
26	1.95	38	1.82	53A	1.78
27	2.26	39	1.17	54A	1.87
28	2.56	40	1.37	55A	1.39
29	1.69	41	1.86	56A	1.99
30	1.49	42	1.58	57A	0.88
31	2.83	43	1.52	58A	0.8
32	1.68	44	1.31	59A	0.89
33	1.79	45	2.49	60A	0.9
34	1.32	46	1.14	61A	1.91
35	1.18	47	0.99	62A	1.07
36	1.29	48	1.03	63A	1.12
37	1.02	49	1.01	64A	1.18
38	0.83	50	0.88	65A	1.79
39	1.05	51	1.37	66A	1.22
40	1.33	52	1.35	67A	1.8
41	0.73	53	1.83	68A	1.24
42	0.83	54	1.37	69A	0.98
43	1.02	55	1.41	70A	1.53
44	0.88	56	1.33	71A	1.62
45	0.81	57	1.31	72A	1.46
46	0.67	58	1.05	73A	1.51
47	0.66	59	2	74A	2.46
48	0.47	60	2.05	75A	2.29
49	0.91	61	2.38	76A	1.58
50	0.66	62	1.15	77A	2.37
51	0.69	63	1.31	78A	2.11
52	0.86	64	1.67	79A	2.52
53	1.45	65	1.33	80A	2.47
54	1.43	66	1.24	81A	3.3
55	0.71	67	1.7	82A	3.05
56	1.28	68	1.31	83A	3.12
57	0.7	69	1.42	84A	1.69
58	0.82	70	0.89	85A	1.76
59	1.28	71	1.25	86A	1.59
60	1.21	72	1.05	87A	1.71
61	0.78	73	0.86	88A	1.74
62	0.59	74	1.22	89A	1.43
63	1.22	75	1.68	90A	1.84
64	0.76	76	1.27	91A	2.19
65	0.8	77	1.38	92A	1.37
66	1.9	78	2.13	93A	1.07
67	0.97	79	2.04	94A	0.98
68	0.97	80	2.63	95A	1.72
69	0.94	81	1.55	96A	1.31
70	1.04	82	1.91	97A	1.68
71	1.2	83	1.88	98A	1.3
72	0.99	84	1.91	99A	1.43
73	1.23	85	2.38	100A	0.94
74	1.34	86	2.29	101A	1.64
75	1.64	87	3.04	102A	1.71
76	0.56	88	2.77	103A	1.28
77	1.36	89	2.7	104A	0.97
78	0.87	90	3.39	105A	1.61
79	0.8	91	3.95	105AA	1.43
80	0.54	92	3.83	106A	1.27
81	1.03	93	3.78	107A	2.05
82	1.03	94	3.09	108A	1.39
83	0.68	95	1.67	109A	1.3
84	0.94	96	1.41	110A	1.02
85	0.67	97	2.15	111A	1.45
86	0.77	98	1.46	112A	1.08
87	0.79	99	1.5	113A	0.79
88	0.69	100	1.32	114A	1.27
89	0.66	101	1.6	115A	1.06
90	0.49	102	2.06	116A	1.05
91	1.26	103	1.22	117A	1.04
92	0.79	104	1.4	118A	0.93
93	1.32	105	1.56	119A	0.92
94	0.88	106	1.88	120A	0.8
95	0.74	107	1.65	121A	1.28
96	0.83	108	1.66	122A	1.43
97	0.63	109	2.76	123A	1.11
98	0.71	110	2.08	124A	1.28
99	0.72	111	1.99	125A	0.92
100	0.83	112	1.65	126A	0.98
101	1.05	113	1.88	127A	0.75
102	0.75	114	2.19	128A	0.87
103	0.75	115	1.96	129A	1.01
104	1.64	116	1.95	130A	0.77
105	1.26	117	1.78	131A	1.28
106	0.85	118	1.44	132A	1.49
107	1.32	119	1.82	133A	1.63
108	1	120	2.45	134A	1.4
109	0.89	121	1.49	135A	0.81
110	0.63	122	2.03	136A	0.87
111	0.9	123	1.39	137A	0.93
112	0.41	124	1.52	138A	0.76
113	0.74	125	1.53	139A	0.66
114	0.6	126	1.35	140A	1.24
115	0.88	127	2.28	141A	1.07
116	0.68	128	1.16	142A	0.99
117	0.61	129	1.94	143A	1.07
118	0.6	130	1.22	144A	1.54
119	0.69	131	1.43	145A	1.45
120	1.4	132	1.36	146A	1.11
121	0.55	133	1.53	147A	1.46
122	0.85	134	1.95	148A	0.8
123	1.64	135	1.55	149A	0.87
124	0.95	136	1.7	150A	0.78
125	1.17	137	2.21	151A	0.86
126	2.06	138	1.01	152A	1.09
127	1.51	139	1.18	153A	0.73
128	1.91	140	1.23	154A	0.75
129	1.32	141	1.74	155A	0.96
130	1.04	142	1.72	156A	1.04
131	1.73	143	1.97	157A	1.3
132	2.01	144	2.01	158A	1.52
133	2.99	145	2.46	159A	0.96
134	2.74	146	1.78	160A	1.2
135	2.17	147	1.29	161A	1.19
136	2.85	148	1.12	162A	1.19
137	1.7	149	0.93	163A	1.28
138	1.24	150	0.88	164A	0.85
139	1.03	151	0.71	165A	1.53
140	0.91	152	0.81	166A	1.51
141	2.12	153	0.79	167A	1.18
142	1.12	154	0.94	168A	1.7
143	0.96	155	0.8	169A	2.44
144	0.98	156	0.79	170A	1.75
145	0.83	157	0.8	171A	1.36
146	1.03	158	0.99	172A	1.06
147	0.67	159	1.66	173A	1.18
148	0.51	160	0.86	174A	0.94
149	1.04	161	1.08	175A	1.88
150	0.71	162	1.44	176A	1.35
151	0.77	163	1.02	177A	1.02
152	0.98	164	1.9	178A	1.2
153	1.62	165	1.84	179A	1.19
154	0.57	166	1.59	180A	1.31
155	0.71	167	1.93	181A	1.01
156	0.75	168	1.12	182A	0.9
157	0.79	169	1.09	183A	1.12
158	0.61	170	0.92	184A	0.71
159	0.83	171	1.04	185A	1.91
160	0.7	172	1.13	186A	1.42
161	1.46	173	1.08	187A	0.84
162	0.4	174	0.79	188A	1.08
163	0.63	175	1.51	189A	0.81
164	0.42	176	0.87	190A	0.6
165	0.67	177	0.98	191A	0.78
166	0.43	178	1.01	192A	0.79
167	0.52	179	0.89	193A	0.65
168	0.53	180	1.14	194A	0.56
169	0.6	181	1.56	195A	0.56
170	1.34	182	1.97	196A	0.85
171	2.21	183	1.31	197A	0.85
172	0.71	184	1.75	198A	0.59
173	1.05	185	1.4	199A	0.72
174	1.1	186	1.38	200A	0.86
175	1.37	187	0.86	201A	0.63
176	1.02	188	0.91	202A	0.75
177	1.01	189	1.45	203A	1.27
178	1.38	190	0.97	204A	0.98
179	1.64	191	1.11	205A	0.83
180	1.69	192	0.91	206A	0.73
181	1.21	193	0.85	207A	1.48
182	1.11	194	0.96	208A	0.63
183	1.13	195	1.84	209A	0.64
184	0.64	196	1.4	210A	0.6
185	1.5	197	1.89	211A	1.4
186	0.67	198	1.53	212A	1.2
187	0.86	199	0.72	213A	1.06
188	0.78	200	0.79	214A	2.3
189	0.46	201	0.57	215A	2.71
190	0.58	202	1.33	216A	1.81
191	0.87	203	0.75	217A	1.16
192	0.92	204	0.58	218A	1.26
193	0.91	205	0.8	219A	0.94
194	0.93	206	1.13	220A	1.08
195	0.81	207	0.77	221A	1
196	0.85	208	0.84	222A	2.18
197	0.92	209	0.96	223A	2.08
198	0.85	210	0.84	224A	2.22
199	0.84	211	0.76	225A	1.01
200	0.85	212	1.85	226A	0.95
201	1.68	213	0.82	227A	0.66
202	0.74	214	0.89	228A	0.82
203	0.74	215	1.01	229A	0.72
204	0.96	216	1.03	230A	0.9
205	0.73	217	1.07	231A	0.63
206	0.56	218	2.37	232A	0.62
207	1.23	219	1.75	233A	0.81
208	1.02	220	1.1	234A	0.98
209	1.11	221	1.36	235A	0.77
210	0.97	222	0.94	236A	1.54
211	0.84	223	0.99	237A	1.36
212	0.84	224	2.36	238A	1.89
213	1.11	225	1.09	239A	1.6
214	0.78	226	1.32	240A	0.97
215	0.69	227	0.95	241A	1.33
216	0.64	228	1.18	242A	2.07
217	0.82	229	1.4	243A	1.53
218	0.76	230	1.13	244A	1.06
219	1.06	231	0.85	245A	1.21
220	0.77	232	1.04	246A	1.29
221	0.84	233	0.83	247A	1.72
222	1.5	234	0.71	248A	2.02
223	1.14	235	0.92	249A	1.08
224	1.2	236	1.22	250A	0.8
225	2.36	237	0.81	251A	1.27
226	1.75	238	0.84	252A	1.07
227	2.16	239	1.29	253A	1.46
228	1.42	240	0.92	254A	0.95
229	1.57	241	0.88	255A	0.99
230	1.73	242	0.72	256A	1.26
231	1.89	243	0.84	257A	1.28
232	1.06	244	1.21	258A	1.38
233	1.07	245	0.96	259A	1.21
234	1.14	246	0.96	260A	1.35
235	1.1	247	1.38	261A	1.05
236	1.23	248	1.46	262A	0.92
237	1.26	249	1	263A	0.83
238	0.98	250	1.67	264A	0.87
239	1.21	251	1.02	265A	1.38
240	1.39	252	1.76	266A	1.37
241	1.34	253	1.3	267A	2.27
242	1.04	254	1.06	268A	1.53
243	1.07	255	1.78	269A	1.28
244	1.17	256	1.84	270A	2.04
245	0.96	257	1.56	271A	1.29
246	1.9	258	2.28	272A	1.72
247	1.5	259	1.8	273A	1.11
248	1.1	260	1.24	274A	1.61
249	1.85	261	1.18	275A	1.21
250	1.37	262	1.32	276A	1.45
251	1.2	263	1.04	277A	2.16
252	0.76	264	1.08	278A	2.42
253	0.8	265	1.31	279A	1.88
254	1.03	266	1.59	280A	2.75
255	0.85	267	1.18	281A	2.96
256	0.71	268	1.55	282A	2.69
257	0.82	269	2.54	283A	2.51
258	0.83	270	3.05	284A	1.48
259	0.63	271	2.87	285A	1.36
260	0.5	272	3.61	286A	0.96
261	1.15	273	2.78	287A	1.35
262	1.02	274	1.71	288A	1.01
263	0.84	275	1.81	289A	1.12
264	0.8	276	2	290A	1.05
265	0.85	277	1.56	291A	1.58
266	0.73	278	1.76	292A	1.03
267	0.73	279	1.16	293A	0.84
268	0.93	280	1.1	294A	1.64
269	1.04	281	1.16	295A	1.45
270	1.88	282	0.98	296A	0.86
271	1.12	283	1.01	297A	0.71
272	2.22	284	0.85	298A	0.91
273	1.51	285	0.96	299A	1.13
274	1.92	286	1.4	300A	0.9
275	2.46	287	0.76	301A	0.67
276	2.08	288	1	302A	0.81
277	1.1	289	1.57	303A	0.8
278	2.12	290	1.08	304A	0.97
279	1.4	291	1.13	305A	0.69
280	1.11	292	1.69	306A	1.03
281	1.62	293	1.23	307A	1.01
282	1.44	294	1.06	308A	0.66
283	1.21	295	1.25	309A	0.73
284	1.2	296	2.51	310A	0.94
285	1.42	297	1.51	311A	1.19
286	1.07	298	1.58	312A	1.11
287	1.66	299	1.45	313A	0.89
288	1.1	300	1.37	314A	1.14
289	1.21	301	1.9	315A	1.16
290	1.28	302	2.21	316A	0.98
291	1.7	303	1.78	317A	1.5
292	1.07	304	1.47	318A	1.69
293	1.1	305	1.37	319A	1.32
294	2.1	306	2.02	320A	1.27
295	1.27	307	1.59	321A	1.14
296	1.25	308	1.75	322A	1.2
297	1.52	309	2.34	323A	0.93
298	1.17	310	2.53	324A	0.96
299	1.14	311	1.51	325A	0.97
300	1.13	312	1.43	326A	0.94
301	1.35	313	1.27	327A	0.82
302	1.39	314	1.7	328A	0.92
303	1.3	315	1.38	329A	0.8
304	1.12	316	1.38	330A	0.74
305	0.97	317	1.96	331A	0.74
306	1.46	318	1.38	332A	0.84
307	2.08	319	1.06	333A	0.73
308	1.56	320	1.08	334A	1
309	2.02	321	1.12	335A	0.9
310	1.63	322	1.32	336A	1.22
311	1.9	323	1.35	337A	0.71
312	1.49	324	2.02	338A	0.54
313	1.88	325	0.74	339A	0.91
314	1.27	326	1.01	340A	0.66
315	1.39	327	0.75	341A	0.81
316	1.34	328	0.96	342A	0.94
317	1.35	329	1.08	343A	0.74
318	1.49	330	1.1	344A	0.74
319	1.77	331	1.21	345A	0.91
320	2.94	332	1.18	346A	0.58
		333	1.3	347A	0.61
		334	1.54	348A	0.51
		335	2.44	349A	0.76
		336	2.15	350A	0.69
		337	2.92	351A	0.57
		338	2.55	352A	0.72
		339	1.57	353A	0.55
		340	1.66	354A	0.65
		341	1.67	355A	0.74
		342	1.29	356A	0.9
		343	1.39	357A	0.75
		344	1.55	358A	1.63
		345	1.34	359A	1.03
		346	1.03	360A	1.36
		347	2.02	361A	0.71
		348	1.67	362A	0.85
		349	1.09	363A	0.73
		350	1.17	364A	1.08
		351	1.67	365A	1.18
		352	1.11	366A	1.66
		353	1.08	367A	0.92
		354	1.1	368A	1.74
		355	1.73	369A	1.53
		356	1.73	370A	1.45
		357	2.05	371A	0.82
		358	2.03	372A	0.76
		359	1.98	373A	1.31
		360	1.54	374A	1.19
		361	1.92	375A	0.98
		362	2.08	376A	1.14
		363	1.66	377A	1.01
		364	1.89	378A	0.84
		365	1.7	379A	0.77
		366	1.23	380A	0.62
		367	1.49	381A	0.63
		368	1.03	382A	0.7
		369	1.13	383A	0.71
		370	1.45	384A	0.96
		371	0.9	385A	0.54
		372	1.27	386A	0.7
		373	0.57	387A	0.55
		374	0.79	388A	0.73
		375	0.82	389A	0.57
		376	0.8	390A	0.75
		377	0.81	391A	1.13
		378	0.76	392A	0.82
		379	0.87	393A	1
		380	0.94	394A	1.28
		381	0.82	395A	1.24
		382	1.36	396A	1.42
		383	1.18	397A	1.27
		384	1.38	398A	1.28
		385	1.62	399A	1.62
		386	1.68	400A	1.88
		387	1.32	401A	1.66
		388	1.61	402A	1.04
		389	2.3	403A	1.21
		390	1.98	404A	1.66
		391	1.53	405A	2.36
		392	1.66	406A	1.72
		393	2.18	407A	0.99
		394	2.25	408A	1.22
		395	1.81	409A	1.31
		396	1.43	410A	1.32
		397	1.86	411A	1.8
		398	1.31	412A	1.5
		399	1.13	413A	1.62
		400	1.07	414A	1.55
		401	1.06	415A	1.63
		402	1.24	416A	1.69
		403	1.54	417A	1.96
		404	1.37	418A	1.21
		405	1.35	419A	1.42
		406	2.64	420A	1.3
		407	1.95	421A	1.57
		408	1.65	422A	1.16
		409	2.25	423A	1
		410	2.32	424A	1.06
		411	1.57	425A	0.71
		412	2.47	426A	1.03
		413	2.12	427A	0.78
		414	1.79	428A	1.7
		415	1.38	429A	0.85
		416	1.81	430A	0.94
		417	1.26	431A	0.75
		418	0.97	432A	0.58
		419	1.47	433A	0.63
		420	0.86	434A	0.78
		421	1.21	435A	0.76
		422	1.03	436A	0.67
		423	1.11	437A	0.65
		424	1.3	438A	0.93
		425	1.73	439A	0.61
		426	2.75	440A	0.87
		427	1.79	441A	0.74
		428	1.51	442A	1.46
		429	1.97	443A	0.98
		430	1.19	444A	1.31
		431	1.36	445A	1.4
		432	0.73	446A	1.06
		433	1.27	447A	1.14
		434	0.75	448A	0.9
		435	1.21	449A	1.22
		436	0.87	450A	0.99
		437	1.17	451A	0.83
		438	2.79	452A	0.95
		439	2.14	453A	0.95
		440	1.75	454A	1.12
		441	2.15	455A	0.77
		442	2.38	456A	1.01
		443	2.14	457A	1.14
		444	1.52	458A	1.09
		445	2.44	459A	1.44
		446	1.41	460A	0.71
		447	1.56	461A	0.8
		448	1.22	462A	0.92
		449	1.58	463A	1.1
		450	1.2	464A	0.75
		451	1.19	465A	1.08
		452	1.91	466A	0.73
		453	2.04	467A	0.74
		454	1.27	468A	1.1
		455	1.3	469A	1.15
		456	1.41	470A	1.41
		457	2.1	471A	1.22
		458	1.82	472A	1.24
		459	1.62	473A	1.95
		460	1.85	474A	0.95
		461	2.4	475A	0.78
		462	2.94	476A	1.29
		463	2.52	477A	1.14
		464	4.04	478A	0.91
		465	2.98	479A	1.46
		466	4.65	480A	1.13
		467	3.95	481A	0.92
		468	3.38	482A	0.94
		469	2.87	483A	0.97
		470	3.29	484A	1.47
		471	2.78	485A	1.99
		472	2.39	486A	1.52
		473	3.04	487A	1.23
		474	2.61	488A	1.1
		475	2.97	489A	1.2
		476	2.8	490A	1.23
		477	3.85	491A	1.01
		478	5.43	492A	1.75
				493A	1.23
				494A	1.11
				495A	0.9
				496A	1.26
				497A	1.12
				498A	1.19
				499A	1.18
				500A	1.22
				501A	1.06
				502A	1.02
				503A	0.93
				504A	0.74
				505A	0.73
				506A	0.79
				507A	0.82
				508A	0.92
				509A	0.87
				510A	0.6
				511A	1.57
				512A	0.75
				513A	1.5
				514A	1.01
				515A	1.13
				516A	0.8
				517A	0.72
				518A	0.54
				519A	0.54
				520A	0.63
				521A	0.68
				522A	0.84
				523A	0.76
				524A	0.62
				525A	1.14
				526A	0.55
				527A	0.71
				528A	0.73
				529A	1.19
				530A	0.67
				531A	0.97
				532A	0.84
				533A	0.68
				534A	0.87
				535A	1.21
				536A	0.6
				537A	0.55
				538A	0.73
				539A	0.86
				540A	0.67
				541A	0.73
				542A	0.94
				543A	0.84
				544A	0.75
				545A	0.74
				546A	1.26
				547A	1.12
				548A	1.12
				549A	1.07
				550A	1.26
				551A	1.34
				552A	1.12
				553A	1.72
				554A	1.97
				555A	1.33
				556A	1.53
				557A	2.23
				558A	1.46
				559A	0.97
				560A	1.48
				561A	1.34
				562A	0.82
				563A	0.85
				564A	0.84
				565A	0.68
				566A	0.96
				567A	0.87
				568A	0.95
				569A	0.85
				570A	0.9
				571A	0.69
				572A	1.01
				573A	2.01
				574A	1.13
				575A	1
				576A	0.9
				577A	1.48
				578A	1.07
				579A	0.76
				580A	0.58
				581A	0.76
				582A	1.29
				583A	1.47
				33B	2.31
				34B	1.45
				35B	1.44
				36B	0.9
				37B	1.01
				38B	1.14
				39B	1.12
				40B	0.96
				41B	1.14
				42B	1.58
				43B	1.23
				44B	1.62
				45B	1.14
				46B	1.41
				47B	0.89
				48B	1.56
				49B	1.3
				50B	1.6
				51B	1.54
				52B	2.67
				53B	1.87
				54B	1.97
				55B	1.17
				56B	2.14
				57B	1.12
				58B	1.13
				59B	1.07
				60B	1.23
				61B	1.74
				62B	1.26
				63B	1.24
				64B	1.3
				65B	1.49
				66B	1.34
				67B	1.88
				68B	1.42
				69B	1.15
				70B	1.62
				71B	1.71
				72B	1.49
				73B	1.77
				74B	2.37
				75B	2.2
				76B	1.52
				77B	2.27
				78B	2.07
				79B	2.38
				80B	2.25
				81B	2.67
				82B	2.67
				83B	3.39
				84B	1.89
				85B	2.16
				86B	2.1
				87B	2.24
				88B	1.82
				89B	1.49
				90B	1.37
				91B	1.85
				92B	1.49
				93B	1.12
				94B	1.2
				95B	1.59
				96B	1.48
				97B	1.84
				98B	1.51
				99B	1.56
				100B	1.03
				101B	1.73
				102B	1.78
				103B	1.32
				104B	0.91
				105B	1.61
				105AB	1.44
				106B	1.27
				107B	2.07
				108B	1.48
				109B	0.93
				110B	1.17
				111B	1.64
				112B	1.19
				113B	0.82
				114B	1.6
				115B	1.46
				116B	1.03
				117B	1.39
				118B	1.39
				119B	1.14
				120B	1.05
				121B	1.65
				122B	3.05
				123B	1.67
				124B	1.33
				125B	1.2
				126B	1.19
				127B	1.01
				128B	1.01
				129B	1.1
				130B	1.18
				131B	2.29
				132B	2.4
				133B	2.15
				134B	2.3
				135B	1.69
				136B	1.09
				137B	1.37
				138B	0.92
				139B	0.72
				140B	0.98
				141B	1.05
				142B	1.11
				143B	1.21
				144B	1.47
				145B	1.75
				146B	1.42
				147B	1.95
				148B	1.13
				149B	1.24
				150B	1.39
				151B	0.88
				152B	1.52
				153B	1.03
				154B	1.03
				155B	1.22
				156B	1.23
				157B	1.7
				158B	1.58
				159B	1.09
				160B	1.34
				161B	1.19
				162B	1.16
				163B	1.34
				164B	0.95
				165B	1.65
				166B	1.56
				167B	1.2
				168B	1.76
				169B	2.55
				170B	1.77
				171B	1.33
				172B	1.04
				173B	1.24
				174B	0.95
				175B	1.96
				176B	1.4
				177B	1.08
				178B	1.36
				179B	1.25
				180B	1.46
				181B	1.31
				182B	1.01
				183B	1.29
				184B	0.75
				185B	1.93
				186B	1.58
				187B	0.88
				188B	1.21
				189B	0.86
				190B	0.65
				191B	0.82
				192B	0.99
				193B	0.7
				194B	0.61
				195B	0.61
				196B	0.99
				197B	0.72
				198B	0.66
				199B	0.73
				200B	0.66
				201B	0.56
				202B	0.74
				203B	1.38
				204B	0.6
				205B	0.79
				206B	0.73
				207B	1.47
				208B	0.72
				209B	0.7
				210B	0.67
				211B	1.08
				212B	1.45
				213B	1.25
				214B	2.47
				215B	2.96
				216B	1.89
				217B	1.67
				218B	1.52
				219B	1.23
				220B	1.56
				221B	1.21
				222B	1.95
				223B	1.4
				224B	1.98
				225B	0.99
				226B	1.79
				227B	0.79
				228B	0.82
				229B	0.67
				230B	1.22
				231B	0.63
				232B	0.7
				233B	0.87
				234B	0.84
				235B	0.73
				236B	0.89
				237B	1.28
				238B	1.59
				239B	1.55
				240B	1.12
				241B	0.88
				242B	1.98
				243B	1.47
				244B	0.99
				245B	0.8
				246B	1.25
				247B	1.46
				248B	1.9
				249B	0.96
				250B	0.71
				251B	1.14
				252B	0.94
				253B	1.33
				254B	1.04
				255B	1.52
				256B	1.37
				257B	1.47
				258B	1.59
				259B	1.48
				260B	1.47
				261B	1.09
				262B	0.93
				263B	0.86
				264B	0.83
				265B	1.31
				266B	1.74
				267B	2.49
				268B	1.74
				269B	1.42
				270B	2.25
				271B	1.22
				272B	1.67
				273B	1.84
				274B	2.26
				275B	1.93
				276B	2.51
				277B	2.87
				278B	3.36
				279B	2.37
				280B	2.64
				281B	2.48
				282B	2.85
				283B	2.25
				284B	1.5
				285B	1.37
				286B	1.01
				287B	1.41
				288B	0.77
				289B	1
				290B	1.18
				291B	1.54
				292B	0.79
				293B	0.81
				294B	1.27
				295B	1.43
				296B	0.9
				297B	0.69
				298B	1.03
				299B	1.02
				300B	0.88
				301B	0.93
				302B	0.73
				303B	0.73
				304B	0.89
				305B	0.59
				306B	0.92
				307B	1.14
				308B	0.55
				309B	0.64
				310B	0.7
				311B	0.73
				312B	1.04
				313B	0.9
				314B	0.95
				315B	1.17
				316B	1.03
				317B	1.31
				318B	1.76
				319B	1.28
				320B	1.18
				321B	1.15
				322B	1.31
				323B	0.87
				324B	0.84
				325B	0.78
				326B	0.84
				327B	0.76
				328B	0.84
				329B	0.69
				330B	0.75
				331B	0.74
				332B	0.58
				333B	0.8
				334B	0.81
				335B	0.81
				336B	0.96
				337B	0.72
				338B	0.53
				339B	0.91
				340B	0.68
				341B	0.81
				342B	0.88
				343B	0.76
				344B	0.77
				345B	0.9
				346B	0.6
				347B	0.62
				348B	0.52
				349B	0.8
				350B	0.81
				351B	0.67
				352B	1.13
				353B	0.72
				354B	0.84
				355B	0.9
				356B	1.22
				357B	0.78
				358B	1.74
				359B	0.93
				360B	1.42
				361B	0.78
				362B	0.82
				363B	0.81
				364B	1.3
				365B	1.29
				366B	1
				367B	0.92
				368B	1.88
				369B	1.62
				370B	1.68
				371B	1.81
				372B	0.75
				373B	0.78
				374B	1.55
				375B	1.36
				376B	1.3
				377B	1.33
				378B	0.83
				379B	0.72
				380B	0.7
				381B	0.66
				382B	0.77
				383B	0.83
				384B	1.24
				385B	0.59
				386B	0.84
				387B	0.62
				388B	0.89
				389B	0.65
				390B	0.79
				391B	1.02
				392B	0.79
				393B	0.98
				394B	1.22
				395B	0.94
				396B	1.51
				397B	1.4
				398B	1.7
				399B	1.94
				400B	2.02
				401B	1.65
				402B	1.43
				403B	1.25
				404B	1.53
				405B	2.31
				406B	1.92
				407B	1.13
				408B	1.36
				409B	1.55
				410B	1.63
				411B	1.38
				412B	1.34
				413B	1.97
				414B	1.37
				415B	1.59
				416B	1.82
				417B	1.86
				418B	1.06
				419B	1.31
				420B	1.14
				421B	1.46
				422B	1.41
				423B	0.92
				424B	1.15
				425B	0.79
				426B	0.81
				427B	0.79
				428B	2.03
				429B	0.73
				430B	1.06
				431B	0.8
				432B	0.63
				433B	0.72
				434B	0.85
				435B	0.85
				436B	0.75
				437B	0.72
				438B	0.91
				439B	0.67
				440B	0.89
				441B	0.78
				442B	1.35
				443B	1.04
				444B	1.35
				445B	1.46
				446B	1.15
				447B	1.3
				448B	0.97
				449B	1.25
				450B	1.12
				451B	0.92
				452B	1.03
				453B	1.01
				454B	1.64
				455B	0.88
				456B	0.96
				457B	1.34
				458B	1.32
				459B	1.76
				460B	1.18
				461B	0.99
				462B	1.06
				463B	1.07
				464B	0.84
				465B	1.28
				466B	0.84
				467B	0.84
				468B	1.41
				469B	1.87
				470B	1.78
				471B	1.55
				472B	1.43
				473B	1.97
				474B	1.02
				475B	1.24
				476B	1.41
				477B	1.15
				478B	1
				479B	1.43
				480B	1.29
				481B	0.99
				482B	1.02
				483B	1.12
				484B	1.45
				485B	2.06
				486B	1.5
				487B	1.32
				488B	1.17
				489B	1.26
				490B	1.22
				491B	1.07
				492B	1.69
				493B	1.3
				494B	1.23
				495B	0.93
				496B	1.33
				497B	1.15
				498B	1.24
				499B	1.18
				500B	1.27
				501B	1.15
				502B	1.05
				503B	0.91
				504B	0.89
				505B	0.81
				506B	0.84
				507B	0.85
				508B	1.08
				509B	1.13
				510B	0.75
				511B	1.75
				512B	0.84
				513B	0.95
				514B	1.1
				515B	1.27
				516B	0.88
				517B	0.83
				518B	0.69
				519B	0.63
				520B	0.81
				521B	0.71
				522B	1.09
				523B	0.9
				524B	0.72
				525B	1.41
				526B	0.69
				527B	1.04
				528B	0.98
				529B	0.73
				530B	0.99
				531B	1.14
				532B	1.12
				533B	0.89
				534B	0.93
				535B	1.01
				536B	0.61
				537B	0.56
				538B	0.68
				539B	0.86
				540B	0.65
				541B	0.7
				542B	0.86
				543B	0.75
				544B	0.68
				545B	0.77
				546B	0.94
				547B	0.89
				548B	0.83
				549B	0.85
				550B	0.95
				551B	1.15
				552B	0.94
				553B	1.77
				554B	2.47
				555B	1.62
				556B	2.14
				557B	2.57
				558B	1.89
				559B	1.17
				560B	1.57
				561B	1.41
				562B	0.84
				563B	0.84
				564B	0.87
				565B	1.53
				566B	0.97
				567B	0.85
				568B	0.94
				569B	0.86
				570B	0.9
				571B	0.65
				572B	1.2
				573B	2.33
				574B	1.49
				575B	1.15
				576B	0.96
				577B	2.05
				578B	1.01
				579B	0.77
				580B	0.58
				581B	0.96
				582B	1.23
				583B	2.39

## Sheet: HBOND
Time [ns]	1S1P_SL18	1XAN_C33	COX2_C18
0	273	363	947
0.25	257	344	911
0.5	239	339	863
0.75	246	333	878
1	250	352	898
1.25	246	337	886
1.5	240	342	908
1.75	246	348	887
2	252	341	897
2.25	247	329	905
2.5	242	336	906
2.75	245	332	896
3	261	328	874
3.25	234	337	901
3.5	250	348	893
3.75	245	334	893
4	240	353	892
4.25	227	342	867
4.5	240	349	873
4.75	238	346	869
5	245	326	869
5.25	247	345	884
5.5	247	355	899
5.75	232	343	908
6	241	338	873
6.25	232	339	862
6.5	237	336	865
6.75	222	330	888
7	225	331	861
7.25	233	340	883
7.5	247	338	893
7.75	235	335	855
8	227	350	876
8.25	230	352	852
8.5	249	353	867
8.75	244	350	865
9	248	352	849
9.25	249	341	870
9.5	239	333	840
9.75	234	336	862
10	242	342	876
10.25	253	348	858
10.5	255	351	866
10.75	253	347	876
11	251	360	881
11.25	243	339	886
11.5	244	339	885
11.75	259	330	860
12	243	343	856
12.25	243	358	869
12.5	241	346	893
12.75	244	331	866
13	238	341	857
13.25	245	338	877
13.5	236	339	876
13.75	235	331	887
14	231	331	873
14.25	234	341	889
14.5	246	330	871
14.75	238	332	881
15	243	354	867
15.25	234	346	905
15.5	245	345	915
15.75	237	352	889
16	238	342	876
16.25	239	339	893
16.5	247	350	876
16.75	237	343	873
17	245	337	892
17.25	242	330	876
17.5	241	344	891
17.75	242	346	903
18	233	346	903
18.25	237	348	896
18.5	244	341	874
18.75	239	335	904
19	249	358	892
19.25	237	350	901
19.5	239	353	889
19.75	238	348	897
20	247	332	915
20.25	257	352	890
20.5	253	356	905
20.75	241	342	906
21	236	352	890
21.25	250	329	884
21.5	243	347	905
21.75	249	336	893
22	242	342	882
22.25	232	366	908
22.5	237	351	906
22.75	255	345	890
23	247	345	891
23.25	241	336	904
23.5	239	342	903
23.75	242	340	903
24	233	332	913
24.25	240	335	899
24.5	243	334	887
24.75	237	339	894
25	250	332	891
25.25	235	328	910
25.5	245	330	874
25.75	230	343	890
26	232	339	885
26.25	242	333	900
26.5	243	343	886
26.75	242	348	892
27	244	354	890
27.25	225	342	874
27.5	229	339	906
27.75	243	346	906
28	235	353	889
28.25	232	341	892
28.5	224	343	883
28.75	229	340	877
29	238	349	913
29.25	234	341	918
29.5	249	336	921
29.75	232	355	910
30	237	343	898
30.25	236	340	894
30.5	230	333	889
30.75	233	335	912
31	245	339	886
31.25	231	323	886
31.5	230	339	889
31.75	237	344	886
32	226	348	889
32.25	237	334	885
32.5	243	334	865
32.75	246	337	886
33	250	353	880
33.25	230	335	880
33.5	240	338	895
33.75	240	331	871
34	247	342	893
34.25	237	313	876
34.5	246	339	865
34.75	244	336	868
35	239	347	886
35.25	246	330	875
35.5	241	339	878
35.75	236	341	882
36	237	345	883
36.25	244	333	891
36.5	246	333	884
36.75	240	334	895
37	253	334	902
37.25	240	346	855
37.5	241	338	886
37.75	235	347	878
38	247	329	893
38.25	258	345	878
38.5	244	346	861
38.75	257	356	876
39	239	352	887
39.25	255	339	890
39.5	244	346	901
39.75	239	339	894
40	242	346	896
40.25	245	351	872
40.5	252	335	877
40.75	238	345	885
41	242	341	891
41.25	239	336	883
41.5	229	335	895
41.75	239	327	896
42	235	352	892
42.25	241	335	896
42.5	250	340	909
42.75	244	343	892
43	241	345	869
43.25	243	334	879
43.5	249	343	891
43.75	239	334	881
44	233	338	883
44.25	232	328	899
44.5	231	336	881
44.75	241	340	874
45	237	345	882
45.25	244	343	877
45.5	239	361	883
45.75	243	336	890
46	230	341	899
46.25	251	337	867
46.5	247	332	877
46.75	247	327	894
47	244	329	892
47.25	236	324	874
47.5	218	342	900
47.75	240	335	862
48	243	340	880
48.25	241	341	872
48.5	236	339	878
48.75	233	322	876
49	252	329	878
49.25	235	346	867
49.5	237	335	873
49.75	242	330	898
50	232	325	889
50.25	239	324	860
50.5	247	337	886
50.75	234	333	852
51	248	335	890
51.25	221	342	866
51.5	233	342	886
51.75	238	344	869
52	238	339	881
52.25	236	338	881
52.5	238	333	870
52.75	232	331	876
53	240	323	886
53.25	242	331	874
53.5	246	319	882
53.75	242	325	871
54	242	334	876
54.25	238	331	880
54.5	239	335	877
54.75	242	345	864
55	240	342	895
55.25	244	334	865
55.5	243	348	885
55.75	244	335	886
56	236	351	882
56.25	238	337	891
56.5	252	329	897
56.75	240	335	864
57	250	347	910
57.25	233	347	885
57.5	236	341	901
57.75	232	346	887
58	238	337	898
58.25	235	349	877
58.5	243	345	871
58.75	234	348	881
59	238	338	858
59.25	240	337	880
59.5	234	356	886
59.75	247	343	884
60	239	343	867
60.25	238	344	893
60.5	248	347	866
60.75	246	339	890
61	241	345	870
61.25	235	346	902
61.5	236	337	881
61.75	240	345	871
62	243	339	883
62.25	232	336	882
62.5	229	343	879
62.75	241	339	883
63	230	347	869
63.25	235	325	878
63.5	237	338	880
63.75	232	332	876
64	234	328	875
64.25	246	334	880
64.5	240	333	888
64.75	249	343	862
65	254	346	887
65.25	246	322	871
65.5	242	344	872
65.75	237	350	874
66	252	328	889
66.25	260	335	882
66.5	230	327	890
66.75	250	341	887
67	232	343	883
67.25	227	346	880
67.5	238	338	861
67.75	236	345	868
68	238	338	872
68.25	244	335	856
68.5	229	348	875
68.75	234	354	893
69	242	343	851
69.25	239	355	903
69.5	236	354	879
69.75	238	349	858
70	222	348	846
70.25	243	348	870
70.5	234	333	886
70.75	248	339	863
71	240	354	886
71.25	250	342	859
71.5	226	361	896
71.75	239	365	852
72	235	355	867
72.25	232	340	880
72.5	231	349	866
72.75	236	338	873
73	233	346	872
73.25	244	336	874
73.5	240	337	876
73.75	239	335	876
74	248	339	865
74.25	238	347	865
74.5	259	335	897
74.75	242	341	878
75	242	336	854
75.25	231	331	883
75.5	235	344	878
75.75	235	337	882
76	245	324	875
76.25	246	347	869
76.5	234	342	890
76.75	235	329	868
77	234	351	879
77.25	236	337	860
77.5	239	338	864
77.75	239	335	895
78	236	342	890
78.25	243	337	891
78.5	238	335	891
78.75	227	337	863
79	232	337	897
79.25	242	362	832
79.5	230	351	883
79.75	224	345	871
80	236	335	877
80.25	246	338	858
80.5	243	337	883
80.75	235	344	883
81	241	339	885
81.25	218	341	879
81.5	248	335	872
81.75	242	335	878
82	243	347	902
82.25	249	342	910
82.5	260	347	884
82.75	246	345	883
83	237	368	873
83.25	237	342	878
83.5	246	344	877
83.75	225	340	880
84	238	335	897
84.25	238	349	874
84.5	241	338	887
84.75	230	334	886
85	249	340	885
85.25	235	340	891
85.5	236	340	890
85.75	250	345	876
86	227	356	897
86.25	231	341	882
86.5	237	338	886
86.75	224	346	860
87	243	341	901
87.25	243	341	885
87.5	233	347	883
87.75	247	349	889
88	230	351	906
88.25	243	331	862
88.5	233	337	879
88.75	239	350	876
89	231	345	894
89.25	227	342	883
89.5	238	343	868
89.75	243	352	880
90	242	342	874
90.25	247	348	880
90.5	240	340	875
90.75	248	354	897
91	247	332	878
91.25	235	347	878
91.5	233	345	881
91.75	238	333	859
92	231	347	864
92.25	232	347	872
92.5	239	340	865
92.75	227	333	882
93	245	349	890
93.25	232	348	876
93.5	229	349	879
93.75	239	341	862
94	251	333	840
94.25	234	336	870
94.5	245	335	853
94.75	241	331	861
95	231	328	858
95.25	241	328	835
95.5	236	336	888
95.75	237	342	879
96	243	336	866
96.25	234	333	871
96.5	247	340	883
96.75	239	325	890
97	237	344	858
97.25	231	348	880
97.5	242	347	868
97.75	232	336	880
98	227	331	875
98.25	241	340	860
98.5	240	352	849
98.75	234	349	875
99	251	348	851
99.25	243	346	870
99.5	239	348	887
99.75	249	345	869
100	250	339	874
Mean	239.855	340.753	881.424
Min	218	313	832
Max	273	368	947
